# Supplementary material for: Development of 454 New Kompetitive Allele-Specific PCR (KASP) Markers for Temperate japonica Rice Varieties
Source: Plants (Basel). 2020 Nov 10;9(11):1531. doi: 10.3390/plants9111531 (PMC7698039; doi:10.3390/plants9111531)
Supplement: Supplementary file 1 [file plants-09-01531-s001.zip]

Archive with 4 entries (4 files):
- Table_S1_SNP_calssification.docx
- Table_S2_KASP_primer_extended.xlsx
- Table_S3_15var_genotype.xlsx
- Table_S4_marker_density.xlsx
