# Supplementary material for: Development of 454 New Kompetitive Allele-Specific PCR (KASP) Markers for Temperate japonica Rice Varieties
Source: Plants (Basel). 2020 Nov 10;9(11):1531. doi: 10.3390/plants9111531 (PMC7698039; doi:10.3390/plants9111531)
Supplement: Supplementary file 1 [file plants-09-01531-s001.zip › Table_S2_KASP_primer_extended.xlsx]

## Sheet: AssayInfo (3)
Table S2. Sequence and position of 641 KASP primer sets.
Assays ID	Position	Primer Seq Allele X	Primer Seq Allele Y	Primer Seq common
KGH01_001	858021	TCTGTGATGATGAACCCGTGTC	CTTCTGTGATGATGAACCCGTGTA	GGAGAATTGGTGAGAATTCACCGCAA
KGH01_002	1335865	CCACGCGGCCGCTGCTCA	CACGCGGCCGCTGCTCG	GAGCAGAGGATTCTAGCGCCCAA
KGH01_003	2072665	CGTCAGCCGGCTGTCCTC	CCGTCAGCCGGCTGTCCTA	ACGCCGCTGCACGAGTGGTT
KGH01_004	2363715	CTATGTAATCCAACACGACCTG	GCTCTATGTAATCCAACACGACCTA	CCGTGGGCTCACCAAGGAGAA
KGH01_005	2637005	CTAAAGCTCGTTGCTAATTTGGATTC	ATCTAAAGCTCGTTGCTAATTTGGATTA	CCAACCTTGTTAACTTTCAAAGCCACTTT
KGH01_006	2743020	ATCTCACATATCTCTGCAATGGCAG	CATCTCACATATCTCTGCAATGGCAT	CCTCCGCAAGACTGACGCCAT
KGH01_007	4647828	GAGAACGCCGTCCGCTCCT	GAGAACGCCGTCCGCTCCA	TGTGGAGGAGGTTGTGGGCGAT
KGH01_008	18537375	AGTTTGGAGATTTGACGGCATATTAC	AATAGTTTGGAGATTTGACGGCATATTAT	TCTGTTGTCAAGATTATCCAGTTTTCACTA
KGH01_009	18614158	GAAACCCATCGGTCTTTCGCCTA	AAACCCATCGGTCTTTCGCCTG	CAGAAGCCAACCTGATGCACCTATT
KGH01_010	18639800	TATGATGTAATCAAGAATCCTAACTCC	CTTATGATGTAATCAAGAATCCTAACTCA	GATCCGATTCAATTGATGACCAGTTGAAA
KGH01_011	18672361	AATTTATCAAGGTCAATCCAGTG	ATTGCTAATTTATCAAGGTCAATCCAGTA	TGGAGGAATTATCCCAGAGATTTGGTTT
KGH01_012	23750419	GTAGCCTCTTCTGCCATTCTT	CTGTAGCCTCTTCTGCCATTCTG	CGCAGGTTAGCCATCCAAAACACTT
KGH01_013	23770117	TTTTCTTTAACTGATTAGACCATCCC	CTTTTTCTTTAACTGATTAGACCATCCG	TTGACCACAGGAAACTAGACCCCAT
KGH01_014	23788044	CCTCCTCTGTCCATCCACCAC	CCTCCTCTGTCCATCCACCAT	CGCGATGCAGCCGACGCCAT
KGH01_015	24018937	GATGACCACCCTCTGCGTCAC	GATGACCACCCTCTGCGTCAA	CTGGACACGCTGGAGTACGTCAT
KGH01_016	24334625	GCGACCGTCCAACGCCG	CTGCGACCGTCCAACGCCT	CTTCTCTAGGATCATTCCGGCGAA
KGH01_017	24391090	CCTACCGGAACCACCTCAATCTT	CCTACCGGAACCACCTCAATCTA	GAAGATCAAAGCAGACCGTCCAGAT
KGH01_018	24592710	AGGCAGAGGCAATCCACGCTA	GGCAGAGGCAATCCACGCTC	TCGGCGATGCAGGGGTGGTTTT
KGH01_019	29047992	GAAGTCACAGATGATCGCGAACTA	AAGTCACAGATGATCGCGAACTG	GCATGGAGTCCCCTCTCGAGTT
KGH01_020	32998897	ATTGATCCCCGATCCTCCTCC	CATTGATCCCCGATCCTCCTCA	GAGTGTGGATCGTCTGGGTCCAA
KGH01_022	34731512	TCTCGAAGTGGTATGAGCCGT	CTTCTCGAAGTGGTATGAGCCGA	CCTGCTTCAAATAAGGTGTAGGGGTA
KGH01_023	34744713	GTCAATAAAATCATATTCCTTTTGTCACAG	AGTCAATAAAATCATATTCCTTTTGTCACAA	ATCGAGATTCCAGTCCACACTAACATAT
KGH01_024	39943861	AGGGAAAGGCATGGTGGGTTG	AGGGAAAGGCATGGTGGGTTC	CAGCAATCACAATGCAGCGAGCTA
KGH01_025	41090615	GTAGTATATAGGAGTACTTCGTATCTCT	GTAGTATATAGGAGTACTTCGTATCTCA	CGTCCCGCTCCTCCGCGAA
KGH02_001	3232811	GACGAGGCATCTAGGGTTCAC	GACGAGGCATCTAGGGTTCAG	GTCCTCGCGCGCTGCAGGTT
KGH02_002	10262031	ACAAGCTTCCGAAGGAGAGCTC	CACAAGCTTCCGAAGGAGAGCTA	GAAAACCATTCTCCAATCTCCATGGAT
KGH02_003	11073926	GAACGGCCTCGCCGCGG	ATGAACGGCCTCGCCGCGT	GTGCCCCGAGAGCCGCGTT
KGH02_004	14335102	GTCGCCGCCCTCGCCG	GGTCGCCGCCCTCGCCA	AGTCGCATCACTCCTCTCCAAGAAA
KGH02_005	18310026	GTATGTACGTATGTGCGGCTCG	CGTATGTACGTATGTGCGGCTCA	ACCTACTGCAATGCAGGAAGGGTTT
KGH02_006	21906185	AGCTCGCTCTTCAGCTTCTCC	AGCTCGCTCTTCAGCTTCTCG	CAGCAGGAAATTAAATAGTCATCGACCAA
KGH02_007	21914073	CACTGCTAGGAGGAAGCTGTTC	CACTGCTAGGAGGAAGCTGTTG	CGCCCTCCCTAAGGACCAACTT
KGH02_008	24529876	GCCGAAGTCGGAGTGCTCC	CGCCGAAGTCGGAGTGCTCA	GTCTCCGAACACAGGTCGAGGAA
KGH02_009	24739001	CGGCTCCGCCCTCGCG	GCGGCTCCGCCCTCGCT	GCACGGGGGCCGTCGAGAT
KGH02_010	32599323	ATACCTTATCGTTGGTTTGTTAATATTGCA	CCTTATCGTTGGTTTGTTAATATTGCG	CTGCAGGATAAGAGTTACATTGAAATGTTT
KGH02_011	32959229	TGCTGTGCCAAGAATAATTTTACCAG	GTTGCTGTGCCAAGAATAATTTTACCAT	CCCAGTTTTTGGTTCAGTTGCGTCTT
KGH02_012	34483409	GAGATACCAGCTACACCCCTG	GGAGATACCAGCTACACCCCTA	TCCTCCGGATTGGCATCACCTTTAT
KGH02_013	34745395	CCGGGCCTGGCGCACC	CCCGGGCCTGGCGCACA	CTAGCTATCAGCGCAACTGCATACTT
KGH02_014	34759938	ATGATTATAGGATATAGAAAAATACTAATCTG	ATGATTATAGGATATAGAAAAATACTAATCTC	CTAACGAAGGTATGTCTGAAGCTTTAGTT
KGH02_015	35036091	ATCTGTCAATTCCAATTGTTCCAAAGG	CATCTGTCAATTCCAATTGTTCCAAAGT	GTTAACCAATGTGCAAGCCATTACATGTA
KGH02_016	35088373	GATCTGAGTTTTTAATAAAGCTTCCATTATCA	CTGAGTTTTTAATAAAGCTTCCATTATCG	CATCTGATGAAGGTATCCTAACTGAAAGTA
KGH02_017	35094096	CATTGCCACGACATACAGATTGAG	GCATTGCCACGACATACAGATTGAT	CAGGAAGACCCAAGGAGAAAGAACAT
KGH02_018	35115546	GAAGAAGCCATCCTGGTGGC	CTGAAGAAGCCATCCTGGTGGT	TCGAGCAGCGTGCGAGGGAAT
KGH02_019	35501042	ACAGGCATAGAAAAATGTCATCAGCTA	CAGGCATAGAAAAATGTCATCAGCTG	ATGATCGCCGCCGCAATGGGAA
KGH02_020	35762475	GGCATGTGCCTCCCTGGAGA	GCATGTGCCTCCCTGGAGG	CACAATGAAAGTCACCTTTGGTTGGTAAT
KGH02_021	35812152	CCTTTCTACACTAGATGATGCCTTA	CCTTTCTACACTAGATGATGCCTTG	GACCTGACCATCCAAACCGATGAA
KGH02_022	35820268	GCATCTACTTTGCCCTGGCCTT	GCATCTACTTTGCCCTGGCCTA	AAGCATGCAAAGTGAAAGCTAAACTGGAA
KGH03_001	4338025	CCCGTCTGCTCATCCTCACT	CCCGTCTGCTCATCCTCACC	CATTTTCACCTGGTGATCGGTCCTT
KGH03_002	8182713	GTGTGGGATTGGCAGCGATTG	CTGTGTGGGATTGGCAGCGATTA	CGAAGAGCATCAGCAGCAGCCAT
KGH03_003	8370978	AACTTGAAGTGGGTCCTCTACTGA	CTTGAAGTGGGTCCTCTACTGG	GGTGCGAAACTCGTATTGCCGATAA
KGH03_004	8398821	AGATCGCCGCCTGTTCTGCAT	GATCGCCGCCTGTTCTGCAC	CGTGCCCATCTCCAAACTCGCAA
KGH03_005	8414645	AGCCACCAGCCTGTGTGTATCT	GCCACCAGCCTGTGTGTATCC	ATTCCTCCCGTTCTTCATCTTGACATTT
KGH03_006	8434986	CGCGGAGTCCTACAACGACC	ATCGCGGAGTCCTACAACGACT	GCGTCGAGGAGAGGGCGGAT
KGH03_007	15021527	GCATATCAGATTTGACAGACCAGAAC	GCATATCAGATTTGACAGACCAGAAT	GAGGTTCTAACCGAATGTGATGATGATAA
KGH03_008	16458072	GTCGCCCCGGTTCTGCTG	CGTCGCCCCGGTTCTGCTA	GCGCGGTGAACGTCATGCTCAT
KGH03_009	16551597	CGGTGATCCGCACGCGC	GTCGGTGATCCGCACGCGT	CTGCTCCGCTCCGGCGAGT
KGH03_010	25395900	CTTCTCATCGGCGGCAGAGT	CTTCTCATCGGCGGCAGAGC	CTCTGACAAATGATCTCTCCTCCCAT
KGH03_011	31512460	TTGTGGAGGTCCAAACATTGTGT	CTTTGTGGAGGTCCAAACATTGTGA	GGAGTCTTAGAATGTTGATCTCTGACAAT
KGH04_001	1043226	CCTCAATCTTCTCCGTCTCTG	CTCCTCAATCTTCTCCGTCTCTA	CAAAGAGCTTGCTGGCACACCGTA
KGH04_002	1759529	CAGTGGAGGGCCGGGTAC	CAGTGGAGGGCCGGGTAG	CTACAGGCTCATCATGGGCCCAT
KGH04_003	1878622	TGTGCAGCTAGCTGCTGATCC	CTTGTGCAGCTAGCTGCTGATCT	GCCGTCACGTCTCTCTTTAAAGCAT
KGH04_004	1991799	GACTCTATGATTTGGCTTGGTATCC	GACTCTATGATTTGGCTTGGTATCT	ACGCAACTTCAGCTTCTTCTTCCTAAATT
KGH04_005	2371189	ATGACTATTTGCTTGCAGATATCGATC	GATGACTATTTGCTTGCAGATATCGATA	GGAGTCTGCAAGGACCAAATTTGCAA
KGH04_006	6967578	GGTTTTCTTCCTCGAGGTGATACTA	GTTTTCTTCCTCGAGGTGATACTG	GTGAACTTTCTCCTAATCTCTGTTATGCTT
KGH04_007	7021579	CACAGGTATGGAACCAACAAAAACTT	CACAGGTATGGAACCAACAAAAACTC	CAACCTGGAAGAAAATTATTTTGTTGTCAA
KGH04_008	7025113	GGTTGTTTCTTGACACACTGTGGATA	GTTGTTTCTTGACACACTGTGGATG	GTAGCAATTGCTTCCATCGTGGAGTT
KGH04_009	7031851	TAACAATTGCCTCCAATGTCGAGTTT	AACAATTGCCTCCAATGTCGAGTTC	TATAGGTTGTTTCTTATCGCACTGTGGAT
KGH04_010	15390066	ATATTCAAGTGACAAGGATGACTTGC	AATATATTCAAGTGACAAGGATGACTTGT	GTCCCTCTAGCCGCAGAGCAA
KGH04_011	17867962	ACTGTTCATGCTGACGCAGGCT	CTGTTCATGCTGACGCAGGCG	GGAGGCGCGGAAAAACCGAGAA
KGH04_012	20132588	AATTATATCATGACAATGGAAACTCAGTCT	AATTATATCATGACAATGGAAACTCAGTCA	AAACCACCTCAGTGCCCAATCTGAT
KGH04_013	21734385	GAATCATAACTCGATTCGAACACTCG	GAATCATAACTCGATTCGAACACTCA	GCAGGAATCCAAGAACTGGGTGATA
KGH04_014	23586775	CGAGGCAGCGGTGGACG	GTCGAGGCAGCGGTGGACT	GCCACCCTCTCCGGCCGAT
KGH04_015	24747105	CTTCTTGCTCGTCGGCTC	GCTCTTCTTGCTCGTCGGCTA	CTCACCATCGGTGACGGCTGAA
KGH04_016	30198373	AGGCCTAGATGTGTGCAGAGAATT	AGGCCTAGATGTGTGCAGAGAATA	CAGGATTTTGAGTACGTGCAAGGGTT
KGH04_017	30381957	CATGGCTGTCAGCGAGGCG	GACATGGCTGTCAGCGAGGCT	CGTCCGTCGATGAGGACAGCTT
KGH04_018	30462915	TGAATAAAAGCAGAGTCCTCCC	GCTTGAATAAAAGCAGAGTCCTCCT	GAAAATCTATCTCCTGAGGATGCTACTT
KGH04_019	30511827	AGATCTACAACCAGCAAGGTCTGT	GATCTACAACCAGCAAGGTCTGC	GAGCTTGTTCCTTGACAACATTCATCTTT
KGH04_020	31277196	GGATCGAAGACACGCAGACTTG	GGGATCGAAGACACGCAGACTTA	CAAAAACCCTTCTCCCTAGGCTCTT
KGH04_021	31341572	CCTCCCCATTGGGTCCAGG	ATCCTCCCCATTGGGTCCAGT	CTGCAGTATAAATCGAAGGAAGTAGCATT
KGH04_022	31450795	GATATTGACTGTGTTATTATCTTTTCTCAG	GATATTGACTGTGTTATTATCTTTTCTCAA	CATCTCTTGCTTCTGGCGCGCAT
KGH04_023	31464748	GGTTTTGGCTCTGTGTTCAGGG	GGTTTTGGCTCTGTGTTCAGGA	GAGACACTGATAGGGTGAACAAAATGTAA
KGH04_024	31609771	TTCTCTTAATATACATCGGCCGGT	TCTCTTAATATACATCGGCCGGC	TTTTTCGCCGGGCCGGCGAATA
KGH04_025	31671271	GTTTGATCATGACCTTGAGAGGTT	CTGTTTGATCATGACCTTGAGAGGTA	GGTCCATCATCTCTCAAGTTACATACAAA
KGH04_026	32083594	ACACGATGTGTATCCGGCCCA	ACACGATGTGTATCCGGCCCT	GCCGGCAGTGCTCGTCGCA
KGH04_027	32196610	GTTGATGTTGGCCATCGTCGTT	GTTGATGTTGGCCATCGTCGTC	TATTGTCAGATTTAGAAGGCCACACCTTT
KGH04_028	32223351	ATTCATCCATTGCTGAGAGTTGCTC	CATCCATTGCTGAGAGTTGCTA	ACAACAGCCCTATGTGGATACATAGTAAA
KGH04_029	32241178	CAACAAAAGCTTAGATAAATTCCTTTTCAG	CCAACAAAAGCTTAGATAAATTCCTTTTCAT	AGCAAGAGTATTTCTTTGGATTGGTCGAA
KGH04_030	32748870	CGTGAGCTTGCCGTACAACTCA	GTGAGCTTGCCGTACAACTCC	AAGAAACTGTTCATCAGGGAGGCATTATA
KGH04_031	32807202	GGAAAAAGCAGGAGGAGGAGTC	GGGAAAAAGCAGGAGGAGGAGTA	GTCACGAACCCGAACGGGTTGAA
KGH05_001	4137907	AATCCCATTAGATAATTACACTTCTTTTTTTTT	AATCCCATTAGATAATTACACTTCTTTTTTTTA	ATCACATGGTCCTTTCCTTTCCTTTCTTT
KGH05_002	9137918	GCCTCGCCTCGCCGGCAT	CCTCGCCTCGCCGGCAC	GCGACGCGAGACGAGGCGA
KGH05_003	16548278	GCCTTAAAGACTGGATTAAAGCATATTAA	GCCTTAAAGACTGGATTAAAGCATATTAT	GATCCTCTAACCGGTATTGTGTCCTT
KGH05_004	17722288	CGACGTTGAAGTCGTAGGACTC	ACGACGTTGAAGTCGTAGGACTA	GCAGGTGCCCGTCGGCGA
KGH05_005	17887666	GCATTTGTAGACCCCCTTCTTGG	AGCATTTGTAGACCCCCTTCTTGT	CCGGAACATTGTTACTCTCATTGGTTATT
KGH06_001	3300607	GGGTGGCCGGCGGAGCAA	GGTGGCCGGCGGAGCAG	ACGCTCCGCCCGCGGACTT
KGH06_002	3306874	TGTAACTGCACCCTTGGCTC	CCTTGTAACTGCACCCTTGGCTT	CTTGTCTCGAAGGCTTTGAGATGGTT
KGH06_003	5167941	CGGTGTCCAGCGGTCCTCT	CGGTGTCCAGCGGTCCTCA	CGTGCTGCCGCCATCGCCAT
KGH06_004	8917092	CAACAAAGCCCTCGGCCACC	ACAACAAAGCCCTCGGCCACT	CTTTGAACGAGATGAGATCGTTGACATTT
KGH06_005	8937542	CCAAATGTCAACGATCTCATCTCG	CCCAAATGTCAACGATCTCATCTCA	TGCTCCATGTTTCCAAAAGATTATAGCTTT
KGH06_006	9219139	GAGGGAGCAGAGGGGAGATATA	AGGGAGCAGAGGGGAGATATG	CCTGTCATTCTCAATCCCTTCCTCTT
KGH06_007	9289417	AGAGACAATCGCCAACTGGCC	AGAGACAATCGCCAACTGGCG	CGCCTATGGCGTCAACACCGAA
KGH06_008	9566049	AAAATACATTTTCTTATTTAATCTCCCATTGAA	AAAATACATTTTCTTATTTAATCTCCCATTGAG	CTCCGGTTGCATATGCTACACCATA
KGH06_009	10279890	GCGTGCTGCCGGCGATG	GTGCGTGCTGCCGGCGATT	TGGTGTGCCTCATGGGTGCCTA
KGH06_010	10447926	GATGACGTGTGGAGTACAGATTCATA	ATGACGTGTGGAGTACAGATTCATG	CTAGGGAAGGCAATGCTATTAATCCATTT
KGH06_011	13501409	GAGGACATCGTCCTCTGGTAC	GAGGACATCGTCCTCTGGTAG	CACGGAACATGGTGCAGGCCAA
KGH06_012	13715792	AGTTAGCCTTATTTATTCCAATTCCTAATC	GTAGTTAGCCTTATTTATTCCAATTCCTAATA	GCGCTAAAAGGGCTTTGATTTATGGTATA
KGH06_013	14151281	CGCGCATCTGGATCAACAACTA	CGCGCATCTGGATCAACAACTG	GCGCCTCGTCGCGGCACAT
KGH06_014	14208619	CTCCTCCTCCCGCCTG	CCTCTCCTCCTCCCGCCTA	GAGGGCTGCGGCTCGGCTT
KGH06_015	14773434	GACATTGGTTCAGTTTGGGATTG	GCTGACATTGGTTCAGTTTGGGATTA	GCTGCTCTGGATAAATTAAAGGAGACATT
KGH06_016	14907581	ATTTATCACGATCCCTTGAGGCTG	ATTTATCACGATCCCTTGAGGCTA	TGGTCAAGTGGTGGGATGACAACAT
KGH06_017	16429856	CTGGAATCTACGTGGAGTCC	CCTCTGGAATCTACGTGGAGTCA	GTACAATAATCCTCATGAGCCAGCGAT
KGH06_018	16440691	GCTTCTAACTCTATGCTATTTCAG	GCTGCTTCTAACTCTATGCTATTTCAT	CATCTGGAACAATGGGAGCTTTAATAGAT
KGH06_019	16507688	CCCATCTTCCTCCCTCCTCA	CCCATCTTCCTCCCTCCTCG	CTGGCCAGGCACGTGCGGA
KGH06_020	17005893	AATGCTTCTATTACCTTGGTTAAACTTTCA	GCTTCTATTACCTTGGTTAAACTTTCG	CTGCGATGGATTGGATGGTTGGTTT
KGH06_021	17285715	CGCCTGCGAATGATCGATCG	CTCGCCTGCGAATGATCGATCA	CGTCCTGTGTTCACGCACGCAT
KGH06_022	18066193	CACCTGTTGCATGATCGCCTG	GCACCTGTTGCATGATCGCCTA	ATCGCTGCCAGGCTATTTTCACCAT
KGH06_023	18163084	CAGATACGGAATGAGAAAGCTCGAT	AGATACGGAATGAGAAAGCTCGAC	GCTTTTTCCTCATGTTGCTCAGGCAT
KGH06_024	19101835	GGAAAGACGAAGAAGGTGGAGG	GGGAAAGACGAAGAAGGTGGAGT	GGTCGCCGTGGGTGCTGCT
KGH06_025	19437412	TATTGTACTTGAGCGCATTTCCAG	CTTATTGTACTTGAGCGCATTTCCAT	CCACCTCCATATCAATGTTTGTTTACCAA
KGH06_026	20282850	GATGACAGCGCGGCGGTG	CGATGACAGCGCGGCGGTA	GGCCGACGCCCGCCGTAT
KGH07_001	183081	CATTGCGACATTTGTAGTATCGTCG	GCATTGCGACATTTGTAGTATCGTCA	GGATCTCGTGGAGCCGTGACAA
KGH07_002	1579252	GCGCCTCTCCCCTCCCC	CGCGCCTCTCCCCTCCCT	GAGGCGGCGGCCCACGAAA
KGH07_003	3190324	CAATTTTAACTGCTCCCTACACAGATA	CAATTTTAACTGCTCCCTACACAGATT	CTTGGGTGTGAAAGTGAAAACATTTGTGAA
KGH07_004	7951167	GAGTACGTCGCCGTCTCGG	CGAGTACGTCGCCGTCTCGT	ACGCCGTGCAGGGTGGCCT
KGH07_005	13324721	ATTCCTGTATTGGTTCGGAGCAC	ACATTCCTGTATTGGTTCGGAGCAT	GCTCACGTCAGCCAAGCATATGTTT
KGH07_006	17883910	CACAATGCAAAGGCAGACATAGAAG	AACACAATGCAAAGGCAGACATAGAAA	AAATTTCCGATCTCCTTCCATTCAGGTT
KGH07_007	19741549	AGTGTGCCTGTCTCTTGGGAC	ATAGTGTGCCTGTCTCTTGGGAT	CCAGCAAGATTCGCTTGTTGGGATT
KGH07_008	21104616	CAGAAGTTGCCGAGGGGCTG	GCAGAAGTTGCCGAGGGGCTA	GCGCTCCTAACCTCCCTCCTA
KGH07_009	21293691	CGGACGCCAGGAAGAGCTC	GCGGACGCCAGGAAGAGCTA	GGCGCGCACGTCTACCTGAT
KGH07_010	21345932	AAGACACAGCGATCGAGCAGCA	AAGACACAGCGATCGAGCAGCT	GCCGGCAGCATCAGGTAATATTAATAATA
KGH07_011	21385114	GGTTCTGCTCTGAATTTGCACCTT	GTTCTGCTCTGAATTTGCACCTG	TCCAGGAGATTGGTGCTACTGCTA
KGH07_012	21671752	CAGTCAATCATTGCCGCACTTCG	CAGTCAATCATTGCCGCACTTCA	CACTCCCGCTCCATGTCCTGTA
KGH07_013	24575395	ATCATCAATCGAGATTCTAAATACATACTC	ATAATCATCAATCGAGATTCTAAATACATACTA	CCGGAGATCGAGATGAAGCTCAAA
KGH07_014	24686590	GGGCAGCGGCGGGCGA	GGGCAGCGGCGGGCGT	CGCCCTCCACCGCCTGCT
KGH07_015	25327472	GCCTCCGCCGCCTTCTTG	CGCCTCCGCCGCCTTCTTT	TGCAGGAGTTGCAGGAGGCGAT
KGH07_016	25520705	GCATACACTGTGGCAGACCTAC	GCATACACTGTGGCAGACCTAT	ATTGTCAGCACAGAAGCTGCCTGTT
KGH07_017	26963593	GGGTTTCTGATGTTCTCCCAACT	GGGTTTCTGATGTTCTCCCAACC	CTTCTCCGACTCACCCTCTGCTT
KGH08_001	269238	GCCGACGAGCGTGATTGCG	CAGCCGACGAGCGTGATTGCT	GGAACCCGATCTCCGCGATGAA
KGH08_002	1287293	CGGATGCTTCGCCGCCTG	CCGGATGCTTCGCCGCCTA	GAGATCTCCGGTTACGAGCTCGTT
KGH08_003	3988029	AATCATATTTCATTATGTTCATTGTAGTTAAAG	AATCATATTTCATTATGTTCATTGTAGTTAAAC	CCATTTAATCTCCTGTGAGTATCCTTGAA
KGH08_004	5319168	CCACACCTGTGCATATTCAAAAGGT	CACACCTGTGCATATTCAAAAGGC	GTTCCTGACGGAGCGAGTTCCTT
KGH08_005	5383178	AAATGCCATGTAATTATTGCTATTCTTAAAAC	AAATGCCATGTAATTATTGCTATTCTTAAAAG	CCGCAAGATTGGAGTTGTGAGGTAT
KGH08_006	5577588	CAACAACAAAACCTTGAACGTTTGCA	CAACAACAAAACCTTGAACGTTTGCC	CGAGGCGAATGCTCCTCAGGTA
KGH08_007	5681862	CCAATTCCTCGATCTTCCTATACTTAA	CCAATTCCTCGATCTTCCTATACTTAT	ACGCCCCCATGGATGTACGGAT
KGH08_008	6057127	CCAATCGTCCACACTGGTAATCG	CCAATCGTCCACACTGGTAATCT	CGCATATGTGCTCGACCTCCCAT
KGH08_009	7550250	CAAACAGTACAGACCCCAATGTCTT	CAAACAGTACAGACCCCAATGTCTA	GTATTGTGGAGAAATGCCACGGTGTT
KGH08_010	7694157	GGCCCCTGAAAACATCAGGCTA	GCCCCTGAAAACATCAGGCTG	GGCGGGTAACCGTGGAAGACAT
KGH08_011	7711263	TGATATTTCTTCCTAAGCCAATAACTTG	CTTGATATTTCTTCCTAAGCCAATAACTTA	TCCATGTCTAGAGTTTGTGATGAGCTTT
KGH08_012	7760906	ACAGCTCCTTCTCTCGTCGCTT	CAGCTCCTTCTCTCGTCGCTG	CTCGACATTTTCTTGAACCTGCCCAT
KGH08_013	7778741	CCGTCGGCGGCCATGACTA	CGTCGGCGGCCATGACTG	TCCCATGGCCGTCGGAGTAGAA
KGH08_014	8298135	CGTGAGAGGTTAGAGCTATTTGC	GCGTGAGAGGTTAGAGCTATTTGA	ACAATGAAGCAAACTCCAGGAAGATGAAA
KGH08_015	8813868	GAGTTAATGCAAGCTAGGCAGGC	ATGAGTTAATGCAAGCTAGGCAGGT	AGGTCATACCAGTTGAATAGTGATCTGAA
KGH08_016	9510603	GAAGAATATATGCTCAAATTAAAAGGCATTG	ATGAAGAATATATGCTCAAATTAAAAGGCATTT	CATCCCCAAGCCATGTAAGCACAAA
KGH08_017	9921530	GTGTGTATGCTACTAATAATTAGGTGCA	GTGTATGCTACTAATAATTAGGTGCG	CAATCCATCCTTCCTCTCTTTGTCCAT
KGH08_018	10284275	AGCGAGGTAGAGCGCCTCG	GAGCGAGGTAGAGCGCCTCA	TTCTTCGACAGCAACGCGAAGGTTT
KGH08_019	10453731	GCCTCGAGATTGAACCCGCAT	GCCTCGAGATTGAACCCGCAC	GGGGGGTGTTTTGGGGAAGATTTTT
KGH08_020	10926383	CACCTCCTCCACCTGCACC	CCACCTCCTCCACCTGCACT	GCAGGTCTACTGGGACACGAGTT
KGH08_021	11510855	CGATTTCACCTTCGCGTTTCCC	CCGATTTCACCTTCGCGTTTCCT	CCTTCTTCGCTGCCAACGCCAA
KGH08_022	11981330	AGAATTGCTCTGACGAAGAAATAAGTG	CAGAATTGCTCTGACGAAGAAATAAGTT	GTGTAAAGGCTATACGATATGCGAACATA
KGH08_023	12914511	CGAACACCTTGTTCACGTCCTCA	GAACACCTTGTTCACGTCCTCG	CAGAGTACTTGACCGGGAAGAAGAT
KGH08_024	14374315	GGCGCTCCCTCCTGCTCG	AGGCGCTCCCTCCTGCTCA	TAGGGGGGAGAGGGAGGAGAAA
KGH08_025	14715341	CAAAATGGTTATCTTCAGAGCCGC	CCAAAATGGTTATCTTCAGAGCCGT	GGTTGAAGTGCAAATGAGCCAGGTT
KGH08_026	15200594	AATAAGAGCGGAGGTGGGTGG	GAATAAGAGCGGAGGTGGGTGA	CATCATCGCACCTTATGGTGCTAGAA
KGH08_027	15481942	CATCCACGCGTTTCATAATTTCTCAC	CATCCACGCGTTTCATAATTTCTCAT	AGCAAGACACATATGTATCAGGCACATT
KGH08_028	16449640	CATTCTTGCAATAATCAATCAACCTC	GCTCATTCTTGCAATAATCAATCAACCTT	CAAACGTCTTCTCCTTCTGGATCCTT
KGH08_029	16612067	AAAGATGGTAGTTAACATCTTGTAAGATCT	GATGGTAGTTAACATCTTGTAAGATCC	CCATGCTACTACGCCTGAATAATAGTAAA
KGH08_030	17439797	CCTTGGATATGTTTAGAAATGTTGCAC	GCCTTGGATATGTTTAGAAATGTTGCAT	GGTCGCGACTACAAAAGAAAGTAAACTAA
KGH08_031	17540888	ATGGACTACTACGAGATCCTCCAT	GGACTACTACGAGATCCTCCAC	TCGGTGGCGCTCCGGTCGA
KGH08_032	17643955	GCCGACAAATCTCCGAGCTT	CTGCCGACAAATCTCCGAGCTA	CGCGAGTGCGATCGATCGGATT
KGH08_033	17664969	GCCAACAATCCGGTAAGCAATTA	GCCAACAATCCGGTAAGCAATTC	CGAAAAATGGTTTTGACGGACGGATTAAT
KGH08_034	17714734	ATGTGTTTGTACTTACTTTCTAATCCTTTC	ATATGTGTTTGTACTTACTTTCTAATCCTTTA	CCCAGTGGTAATTGCTTCCTCTGAT
KGH08_035	18676150	AACTGACCATCCGATGAAGACAATC	GAACTGACCATCCGATGAAGACAATT	GGAGGCTCTACCTCTCTTTCTACAA
KGH08_036	19033700	GGCATTGACGTGGCGCTTACA	GGCATTGACGTGGCGCTTACG	GTGTGAATGACAAATGGACCCACATATA
KGH08_037	19220614	GGCTGCAGCGTCGGTGGT	GGCTGCAGCGTCGGTGGC	CGGCGCAGAGCTCGGCCAA
KGH08_038	19716832	AGCAATTCAAGAGGTCTAGTACTCG	GAGCAATTCAAGAGGTCTAGTACTCA	CCCCTCTTGTGGACCTTGAAGTTTT
KGH08_039	19881616	TCAGCAACGCGTAGCCCATG	GTTCAGCAACGCGTAGCCCATT	TGGTGACGACAACGGTGTTCTACAT
KGH08_040	19905228	AAAAGAACTACTTGATTACTTTGGAATTTCTTA	AGAACTACTTGATTACTTTGGAATTTCTTG	TTAGAGGCTGAAGGTGAAGCTGCTA
KGH09_001	4595478	ACTGGCATCTCTGCTTCTTTGTCTA	GGCATCTCTGCTTCTTTGTCTG	GGTTACCTGCTTGCTGTGCTCCTT
KGH09_002	4973082	GGCAGCATAATAGGCCAGGCTA	GCAGCATAATAGGCCAGGCTG	CCGACTGGTGTCTCCGCCTA
KGH09_003	5121916	GGCATAGAGCAGTGGCCTCTT	GGCATAGAGCAGTGGCCTCTA	CCATGGCTCCCATTGATACACCAAA
KGH09_004	5126602	AAGCCTTGACAAGTACTTGTATGGTT	AGCCTTGACAAGTACTTGTATGGTC	CAAGTAAGGATCGGCTTGTCCTCTT
KGH09_005	5805200	ATATTGGTGGAGAAAGCAGTCTCAC	ATATTGGTGGAGAAAGCAGTCTCAT	GTCACTAACTACAGTGACTCCTTGTTTAT
KGH09_006	9431973	CCTCCTCCCATCCGCTGTCAT	CTCCTCCCATCCGCTGTCAC	TTTTTAAAGCAAAGGAAAAGGGGGAAACTT
KGH09_007	9918781	CGTCGAGTGGCCTGACTATAC	CGTCGAGTGGCCTGACTATAT	GGTGGTGGCCTACGATCCAGAT
KGH09_008	10379065	AGGCATGCAACATACTTCTTGACAATT	GGCATGCAACATACTTCTTGACAATC	GCTCCAAAGTCCGATACCTTTGCTA
KGH09_009	10741078	ATATCGAAAAAGTTACTTGTATGGATGTAC	CTATATCGAAAAAGTTACTTGTATGGATGTAT	CAGCAGCCGATGTTGTGCTACTTAA
KGH09_010	11442404	GTTTCCGCGCTTTGTGAACGAC	ATAGTTTCCGCGCTTTGTGAACGAT	CCGGAAGGTCCTATTACAAGTTGGAA
KGH09_011	11540748	AGAAGCTGAGTTTTTGCAGACGTTG	GAGAAGCTGAGTTTTTGCAGACGTTT	AATCGTTGATGGCAGTCTTACTTCTCTTT
KGH09_012	11568260	GCCACTGTGGCGTTGTGCC	GGCCACTGTGGCGTTGTGCT	TCCTGCGGGCGCACAGGCT
KGH09_013	11791221	GGAGAGGAAGAGACCCTATAGG	GGGAGAGGAAGAGACCCTATAGA	GGTCATTGCATCTTGCTGCTGGAAA
KGH09_014	12358633	CCTTTGTCATCTGCCCTGTATCC	CCTTTGTCATCTGCCCTGTATCA	GTTGGCATTTTAGCTCAGCGAGTGTT
KGH09_015	12495597	GATACTATTTGAAGAGATGAAATCTCAAC	CTGATACTATTTGAAGAGATGAAATCTCAAT	TTCGGAGAAGATTTTGAATGCATGACCTT
KGH09_016	12546207	ATGCATTGTGTCCGTTTACAATATACC	GAATGCATTGTGTCCGTTTACAATATACT	AGTAACCCCATGATGCAAACCTTATACTT
KGH09_017	12575974	CGACCCGCTGGACTGCTCT	GACCCGCTGGACTGCTCC	TCCCATTTCCATTCCGGGATCTGAA
KGH09_018	12959873	AAGTCATCCCACACCTTTGATCG	GAAGTCATCCCACACCTTTGATCA	GCTCTTAGGCACACGGCCCAAA
KGH09_019	13601851	GCATATCATCCAAATAGTTATGACAAAGTTT	CATATCATCCAAATAGTTATGACAAAGTTC	CCACGTATGTTTGAAGAGTGATTATCACAT
KGH09_020	14635830	CCAGGGTGGCCTCCTCCTA	CAGGGTGGCCTCCTCCTC	GAGGAGGCGTCCGCGCTGTT
KGH09_021	17414249	GAAGCCTCTGGTAGATCCATATG	CGAAGCCTCTGGTAGATCCATATT	AGCAGAAGCTGCTTACTTCGACCAT
KGH10_001	432398	CATAGCTCACTAGCGTCCGTCTA	ATAGCTCACTAGCGTCCGTCTC	GGCAACGGATTCGTCTACCTTGTT
KGH10_002	584339	GCCGAAATCGACGTCCTC	GCTGCCGAAATCGACGTCCTA	CTCTACTTGACATCCTGGCGAAACAT
KGH10_003	1141117	GGTGAGTGTGTACATGGCCTCA	GTGAGTGTGTACATGGCCTCG	GTATTCGCCGTCGAAGACCACAAT
KGH10_004	2107854	GTGATTTTGAAATAGTAACATGGAAATCAC	GGTGATTTTGAAATAGTAACATGGAAATCAT	CAGATGATACATACTTAGTATAAGGTGGTA
KGH10_005	2151487	GGCTTGCAGATGCCATGTACC	GGGCTTGCAGATGCCATGTACT	GCACCTGAGCATGTCCAGGACAT
KGH10_006	2241754	GCACCTTGAGTTGCACAGAACTTT	GCACCTTGAGTTGCACAGAACTTA	GCCATGTGATCAACAGCAGTTTCTAATAT
KGH10_007	2438975	GGCATGATCCGAATCTGG	GCTGGCATGATCCGAATCTGC	TGCATGCCCATGTGGTTACCTACTA
KGH10_008	2518001	TGTCAACATCTGGGATATAATCTCT	CTTGTCAACATCTGGGATATAATCTCA	GAGACAAAATAGACCTCCCAGAAAACATT
KGH10_009	2524054	CATCTTCTGTAAAATACTTTATGTTATGATTA	CATCTTCTGTAAAATACTTTATGTTATGATTG	CTGACAAGGCAAAATGGATAGCTAAGAA
KGH10_010	2596048	CTTGGAACTCATCACCAGGAAAC	CTCTTGGAACTCATCACCAGGAAAT	CTCGACAACAAGACTGCATTTCTTACTAT
KGH10_011	4027971	ATTCTGTCCTCGTTCCAAAATGCTTA	CTGTCCTCGTTCCAAAATGCTTC	CGCACCATTCTTGGGAGTTATTTTGTAAA
KGH10_012	4053858	GGGAGAGGAAAATTTTGGATGCACTA	GGAGAGGAAAATTTTGGATGCACTG	CCACAGTGCTGATCCATACAGTCAA
KGH10_013	4081648	GCAGAGCAGAACAACACATACAATAATAA	CAGAGCAGAACAACACATACAATAATAG	ACGACATGACTACGTTCTTTTGACGTAAA
KGH10_014	4327595	CTTTACCTTCTAATTGGTTTAATTTGCAG	GTCTTTACCTTCTAATTGGTTTAATTTGCAT	CAAGGGTAGCCATTCGAAGCAAAGAA
KGH10_015	4725869	ACAGAGAACGCACTTGGCATGC	AACAGAGAACGCACTTGGCATGT	GATGTGGAAATCTATGCCGCTGCTA
KGH10_016	4744001	ACTGCGCTCCAACCACTG	GCTACTGCGCTCCAACCACTA	GAGCCACCCTATATGTACATACATACTTA
KGH10_017	4914965	ACAGTTGTTCCCTGAGGTATCTTG	ATACAGTTGTTCCCTGAGGTATCTTT	ACAAGGCTGAGGCCACAGTAGAAAT
KGH10_018	4950569	GGACCCCCTGTTTCCATCTTGTA	GGACCCCCTGTTTCCATCTTGTT	CTATACCTGCTCTGCTTCTACAGGTA
KGH10_019	5461791	GCCTAGTCACAAGTCCAGGT	CTGCCTAGTCACAAGTCCAGGA	TAATGTAGAATGAAACGAATAGGAGTGAAA
KGH10_020	6716328	GGAACCGCTCCGGCCGC	GGAACCGCTCCGGCCGG	TCTGGGACAACCCGCTCGAGTA
KGH10_021	6797449	AACTTACCTCAAGTCCATAGCATGA	AACTTACCTCAAGTCCATAGCATGC	CGCCTTACACGAAAGGGGATAATGAT
KGH10_022	7271730	GTACATGTCCGTGACCTCTCC	GGTACATGTCCGTGACCTCTCA	CGCCGAGCGCACCGGCATT
KGH10_023	7436052	AAGACATGCTACTACTATTATTCAATTAAAATA	AAGACATGCTACTACTATTATTCAATTAAAATC	GAGATTGCTGCTGCAGGACCAAATT
KGH10_024	9089540	ACTCTATCTTCACGAGGATTCCC	CTACTCTATCTTCACGAGGATTCCT	CCTTGAGGTCGCGATGTATGATCTT
KGH10_025	9389161	GACAAAATAATCGACGCTCATGGC	GGACAAAATAATCGACGCTCATGGT	CTCTAAAACAGACAGTTCATTTGCCGTTT
KGH10_026	9541536	GTCGAGTGCCCACTTCAGC	CTGTCGAGTGCCCACTTCAGT	GTACAGGTGCATGTACAGCTCGTTT
KGH10_027	17065456	GATGGTGAAGAAATTCTTATCTGCCTT	GATGGTGAAGAAATTCTTATCTGCCTA	GGGTTTGTCAACAAAGATGGCCAGAA
KGH10_028	17348388	AGAATCTGGAAGAGCTGGATTTGTC	GAGAATCTGGAAGAGCTGGATTTGTA	ATCGGTCCGGTCAGCAAGTTGTTT
KGH10_029	19827834	GGTCAAGAACCCATCCATCT	CTGGTCAAGAACCCATCCATCC	CTTGATCTCGTCGTAGAGCTTGGAT
KGH10_030	21256365	GACTCTGGAGATTGTAGTCTCAACTT	ACTCTGGAGATTGTAGTCTCAACTG	GCAATGTTTCCAGGGTTGAGCCATA
KGH10_031	22608401	GTTGGTGGTACTGGTGTGGACTT	GTTGGTGGTACTGGTGTGGACTA	TTGCTGGAGTAGCTTGGTGCAGTT
KGH10_032	23162222	AAGATAACATGTGCAGTGACACGAAT	AGATAACATGTGCAGTGACACGAAC	CATCATCAGCTTCGAAGGACAGTGAA
KGH11_001	1511052	GAAGGAAGTTTGATATACATCGTTCG	CTTGAAGGAAGTTTGATATACATCGTTCA	TTTAATGGAAGGACTTTCCCAACACCTTT
KGH11_002	1612514	AAGATAATCGAATTTTCAAGTGAACATATCATA	GATAATCGAATTTTCAAGTGAACATATCATG	GCTGACGTGAATGTCATCTCATGGAA
KGH11_003	2972385	CCAAAAGTAAGACAAAGAAAGAACTCG	CCAAAAGTAAGACAAAGAAAGAACTCA	GTCTAGTACCATATTCATGAAAGGAACCTT
KGH11_004	3550509	TGATATTGTTTGACATGAAACTAAGTCC	CTTGATATTGTTTGACATGAAACTAAGTCA	TTCTTCTCTTGCCAATATCACAGGACTAA
KGH11_005	3631498	GTAGCATCACAAAACAAGATAAAAGCTCA	AGCATCACAAAACAAGATAAAAGCTCG	AACCATTGGATACATTGCTCCACGTAAT
KGH11_006	3953384	GAGAAAGTAGGTGCGGGCTTG	CGAGAAAGTAGGTGCGGGCTTA	CACTTTCGCTTCGCTCGTGGCTA
KGH11_007	4154613	CTCCATGCGAGGCGCCTC	CATCTCCATGCGAGGCGCCTA	GATCAGCCGGCGGCGTCGAA
KGH11_008	4264190	CAAATACGGAGGCTTCCTGAGC	GCAAATACGGAGGCTTCCTGAGT	CAAGAGGAGAGGTAAGTAGTGGTAAATAA
KGH11_009	4288291	AGTGCGACGCTCCCTGCC	GAGTGCGACGCTCCCTGCT	TGGAGTGAGCAATAACGCAACGCAT
KGH11_010	4757668	GCGGCGGCCGTGCCC	GGCGGCGGCCGTGCCT	AGAAAAGAGGCCGGCCGGCAAA
KGH11_011	5087782	CTGGCTACCACTGTAAGGATTAG	GTCTGGCTACCACTGTAAGGATTAT	ACAATACCCAGGGTCACTGCTGTAA
KGH11_012	5091251	ATACAGATTGTCAATAGAAAACTTACACTC	GAATACAGATTGTCAATAGAAAACTTACACTA	CAGCTATGGAATACCACTTGAGAGAATTA
KGH11_013	5514857	GAGTACCTAGATAGCTATGCTAACC	GGAGTACCTAGATAGCTATGCTAACT	GGTACCTCGGCCGTATCCCAAA
KGH11_014	5533095	AGACAAGAAGACACAAGAAAGATATACATA	GACAAGAAGACACAAGAAAGATATACATG	TGGAGTTGTCAGCTGAACCTGCAAT
KGH11_015	5593226	ACACCGAATGGATATCTGCGACAT	CACCGAATGGATATCTGCGACAC	GCTAGAGCGATTTACTGAGCCAGAT
KGH11_016	5610243	GAAGGCGCTCGTGCCGTC	GAAGGCGCTCGTGCCGTG	GCCGAGAAGAGCTCGTCGAGAT
KGH11_017	5634011	GTGAGCTTTGTTATAGTAACACCAACA	GTGAGCTTTGTTATAGTAACACCAACT	GCCTGTGATAAAGCTTGCAGAAGCAT
KGH11_018	5917206	AGGCATATTGCTGCAGCTCAATCA	GGCATATTGCTGCAGCTCAATCG	TTGCCATATCATAATGTGCTTGCATCCTT
KGH11_019	6634324	AAGAAGTACTTCGTTAAAGGTTCTCATTAA	GAAGTACTTCGTTAAAGGTTCTCATTAC	GACTACCTCCTCAGCAATATCACTAAATA
KGH11_020	6980818	GGTGCCTTCCTCGTTCACCTC	GGTGCCTTCCTCGTTCACCTA	CCTCGTCCACAAGGCCGTGATA
KGH11_021	7228370	GAGCCAATGTAGACCTCTGCTG	GGAGCCAATGTAGACCTCTGCTA	GCCCAGCCCTCTCTTCCCATAT
KGH11_022	10185437	CCCCTCACTGTCTCCTCAC	CTCCCCTCACTGTCTCCTCAT	ACTGCTGTGAGTGGACCGTGCT
KGH11_023	10253132	ACGGACAAAGCACCAAAATCTTGC	ATACGGACAAAGCACCAAAATCTTGT	AATTTGATCCTAAGAAGCGAGCCTTCTTT
KGH11_024	10582260	GCGGTACAACTACGATTCAAAGG	GTGCGGTACAACTACGATTCAAAGA	TTCGACATCACACAAGGGCGGAAT
KGH11_025	10868271	GCCTTCTCCACCATCTCTGACTA	CCTTCTCCACCATCTCTGACTC	TGGGGGGCAACAGCTGGGTTTT
KGH11_026	10918861	CGGCAAGCCATTGCCGAGCTA	GGCAAGCCATTGCCGAGCTC	ACGCGAGGCACCTGAGCATCAA
KGH11_027	11392336	AAGTTGGTTTATGTTGGCCGCTG	CAAGTTGGTTTATGTTGGCCGCTA	TGGATTGCTGGAGCGGGTCGAA
KGH11_028	11586629	GAAGATCTCACGCCACTCTTGTTA	AAGATCTCACGCCACTCTTGTTC	GACCTCTGGACGGGAAAGGGAT
KGH11_029	11655042	AGTTGCAGAAAATATTGAGACCACAG	CAGTTGCAGAAAATATTGAGACCACAT	TCCCTCAAAAACCACATAAATGGGCTTTT
KGH11_030	12078602	GAACAATATTAAGGTGAGGCAAAGAC	TGAACAATATTAAGGTGAGGCAAAGAT	GCTTGTTTAGAGAAAAAAGTCAAGCTTGTA
KGH11_031	13443576	CATGTGCCAGCAAATTATCTGTCAGA	CATGTGCCAGCAAATTATCTGTCAGT	CAGACCTTATCTGTCGGGAAAACCTT
KGH11_032	14098131	CTTTGTGGCTGAAACTGTGCTCA	CTTTGTGGCTGAAACTGTGCTCC	TATGCAGGTAAGGTTAGTTCTAAAGTTGTA
KGH11_033	14203355	GCCGCCGCCGGCTGC	AGGCCGCCGCCGGCTGA	GTGTCCTGGGGCTCCACTAGAA
KGH11_034	15339988	GCATTGGCTATGATGTGATGAAGCA	CATTGGCTATGATGTGATGAAGCC	CAGAAGACGACTTTATCTCCGTGCTA
KGH11_035	17100122	TCCTCTCCGTACGTCATCGCT	CCTCTCCGTACGTCATCGCC	GCGTGTGCCCGGCGAACAAATT
KGH11_036	18070384	AAGGAAGCCAAGGCGAACAGCT	AAGGAAGCCAAGGCGAACAGCA	TTCAATCGCTGTAGCAGCTTCGGAT
KGH11_037	18376215	CACAGAAACATCATACAGCCTATGG	CACAGAAACATCATACAGCCTATGT	AATAAATGCCAGGTTCGTCTCCATTTCTT
KGH11_038	18445711	AGCTGCTTGTACTACATTGAAGTGC	GAGCTGCTTGTACTACATTGAAGTGT	CAGTTGTATAAAAGCCTTCCCTCTCAAT
KGH11_039	18904361	CCGCTACATCGTCACCATGG	GTCCGCTACATCGTCACCATGT	CCGAGCGAGAGGCGGCCTA
KGH11_040	19056233	TGCGTGCAGAGATTTGGCCTG	TTGCGTGCAGAGATTTGGCCTA	TCGCGATTTTCCCAGGCGATTTGTT
KGH11_041	19211841	CCGCGGCGTGCGGCGAT	CGCGGCGTGCGGCGAC	GCGGGTTCGCGGTGCCGAT
KGH11_042	19451975	GAACTGACTATTGACCTAAGTCCAC	ATGAACTGACTATTGACCTAAGTCCAT	GACATCACGAGGATGAGCATACCAT
KGH11_043	19636808	GTCCTCGACCTGCACGACG	GGTCCTCGACCTGCACGACT	ACGCTGCGGCTGCGGCTGT
KGH11_044	19695582	GTCCGCTGGTGGAATGGATTG	CGTCCGCTGGTGGAATGGATTA	ATCTCGTCGCCGGCGACATGTT
KGH11_045	19707801	CGATGTGATCTGCGTCGCTTTG	CGATGTGATCTGCGTCGCTTTA	GCTACGCTCAACAAGTTCATAGTGAAATT
KGH11_046	19803133	AAGAAGCCGTGGAACAAGTGGC	CAAGAAGCCGTGGAACAAGTGGT	CATGGATTGCTGAAGTACGTATGCATAA
KGH11_047	19814745	CGACGAACCGCTCTTCGTGC	CGACGAACCGCTCTTCGTGT	GGCGCTTACGAGAACCTAGATAAGAA
KGH11_048	20048909	CGCCGCCGCAACTAGCAATG	CCGCCGCCGCAACTAGCAATA	GAACCCCGCGACGCCGCTT
KGH11_049	20144928	GTATGGGCTGACCAGAATC	AGCTGTATGGGCTGACCAGAATT	TGGCTGTTCATTCTTCACAATCAACTCAA
KGH11_050	20388085	TCAGCACCGACGGCC	CGCTTCAGCACCGACGGCT	GCCATACCAAAGGTGGGAGAGGAT
KGH11_051	20413030	ATATAACTTTGTCTAAAGTTAAAGCTGTTATAG	ATATAACTTTGTCTAAAGTTAAAGCTGTTATAT	CATTGTCAAAACCTCCTTGCTTGTTAGTT
KGH11_052	20464509	ACAATGGAGCTGGAGAAGGTAT	CTACAATGGAGCTGGAGAAGGTAA	GAAATTATGTGTGGAGCAGAATAGATAGTT
KGH11_053	20572652	AGCTGGAGGATTCAAAGGCGTG	CAGCTGGAGGATTCAAAGGCGTA	AGCGCATCCAGTAAGGACGAGTTTT
KGH11_054	20672677	CATGGCCGTTACACCACCTTCT	CATGGCCGTTACACCACCTTCA	AGGTGGCAGAACGCTTGAAGAAGAT
KGH11_055	21032615	GCCATTGTAGCTTAAGTCCATCC	AGGCCATTGTAGCTTAAGTCCATCT	TGAGATAGGCATGCTTAGAAATCTGACAT
KGH11_056	21047520	CACGAACACGCATAGTTTCCAATCT	CACGAACACGCATAGTTTCCAATCA	TTGTATCCTTGCAAAGGTAACTGTCGTAA
KGH11_057	21254126	GAATCTGAGCACAAATTTGCTCC	GCTGAATCTGAGCACAAATTTGCTCT	TCCTCTCATCTCCACAGGAATGCTT
KGH11_058	21286982	AGACTGACAATGCTGACTACCTC	AGAGACTGACAATGCTGACTACCTA	CAGCAATAACTTTACTGGTCAAATCCCAA
KGH11_059	21299432	CAATAACTTCATAGGCCGAATTCCAATTT	ATAACTTCATAGGCCGAATTCCAATTG	GGAGAGCGTAGGGATGCTAAGTATT
KGH11_060	21531950	ATATCAAGGTTATGGACACCTAGTCT	ATCAAGGTTATGGACACCTAGTCC	CGCCACCAGCTGTTCAAAAGATCAA
KGH11_061	21683422	CACCAGCTCGTCAGCCACTG	GCACCAGCTCGTCAGCCACTA	CTCCATCACCGCGTGCGTGTT
KGH11_062	21732190	CAGTTTGGTATGCACGGAGCACT	AGTTTGGTATGCACGGAGCACC	CATTGCCATGTTGGAGATCCCTGAT
KGH11_063	21790322	GACGGCGATCATCGCCTCG	GGACGGCGATCATCGCCTCA	GCTCGCCGGCACCGGCAT
KGH11_064	21818061	AAATTGGCAGATTGAAATCCTTCCGT	AATTGGCAGATTGAAATCCTTCCGC	CATGTAGATGGACCAAATTTCACCTACTT
KGH11_065	21841863	GTTGATCAGATCTGGGCAGTATATTAA	GTTGATCAGATCTGGGCAGTATATTAT	GGCATAAGCTCTAGGCATGCAATCAT
KGH11_066	21851168	ATCCTGGAGCGGCAAAACGTAC	GATCCTGGAGCGGCAAAACGTAA	GCCTCTACAGCCTCGTGGAGAA
KGH11_067	22026410	GCAACCTACTCTTCAGAGTAGTAC	GTGCAACCTACTCTTCAGAGTAGTAT	AGGGGCGCTAGGAGCTTGGATT
KGH11_068	22173973	GATTCATATCACGCAATGAGGTATGG	CATATCACGCAATGAGGTATGA	CAATTCGCAAGCTGATAAAATTGCGCAAA
KGH11_069	22434043	GAATCATCACCAGATGGCTCAAATG	GAATCATCACCAGATGGCTCAAATT	GGAGCAATGCCAATGCTCACGAATA
KGH11_070	22506057	CGTAGTAACCACCTTAGGTGAGAT	GTAGTAACCACCTTAGGTGAGAC	CCTTCTCATCATCGCCATGACCAT
KGH11_071	22534482	CCTTCATCCAGTAGTTAGCCTA	CTCCTTCATCCAGTAGTTAGCCTT	AGATCTGGAGGGCCCTCCCTT
KGH11_072	22605291	GTCGGCGGCGACGACCC	CGTCGGCGGCGACGACCT	GGCTTTCGCAACCTGACGCTGAT
KGH11_073	22640936	GGCCGGAGGAGACGGCTG	GGCCGGAGGAGACGGCTA	AGCAGCCGCCTCGACGAACAA
KGH11_074	22800359	GGATCATTTACCACACAGCTCTTC	GGATCATTTACCACACAGCTCTTG	CCTGTTGATATTGGTGGCACAGGAA
KGH11_075	23122912	GAAGGCATGGCAATTGTGGAAAGAAT	AAGGCATGGCAATTGTGGAAAGAAG	CGAAGCATCCAAGAGTTCAACCCAT
KGH11_076	23405245	TTGAAGGATGAGGACCTACTGCAA	GAAGGATGAGGACCTACTGCAG	ACGCTCAGATACCTCAGCATAAACATTT
KGH11_077	23556556	TGAATAGCATTGACATAACACATCCATAT	GAATAGCATTGACATAACACATCCATAA	TAGGAAGAGAATTTAGCAGAAAGTCAGAAA
KGH11_078	23853670	ATTTTATGTATTCGCGAAAAAATCATGATGATT	TTATGTATTCGCGAAAAAATCATGATGATA	GGCCCGTCCAGCTCCTGAATT
KGH11_079	24084616	GTATTCCTCCACAATACCAAGCCTAA	GTATTCCTCCACAATACCAAGCCTAT	GCTTGGTTTAAGATCACCGTGAGCTA
KGH11_080	24388188	GTACGCTCAGTGCACCATAGTCT	GTACGCTCAGTGCACCATAGTCA	CTAACAGACAAAGGGTATCTCAAAGTCTT
KGH11_081	26743793	CGGGAGCCCAGGCTATGC	CGGGAGCCCAGGCTATGG	AGCTCGCCCATTGCGACGGTTA
KGH11_082	26917403	CTCCCCCGCCGCGCAC	CTCCCCCGCCGCGCAT	TCTCGATCCGCCACTGCCACAT
KGH11_083	27177126	CGAAGTACTCGACGAGAGCCTA	GAAGTACTCGACGAGAGCCTG	AGACATCAGAGGGGGTTTGTCCATT
KGH11_084	27243623	GAGGTAGCCCACCACATTTCTG	AAGAGGTAGCCCACCACATTTCTA	AAAATCTGCGAGACATAGGGATTGAGATT
KGH11_085	27285004	GGAGCTCCTTCAAGTTGGTCTG	AAGGAGCTCCTTCAAGTTGGTCTA	AGGGCTCTCCCACCACAGCTT
KGH11_086	27331245	CCGGTGCGCCGCCTGC	GTCCGGTGCGCCGCCTGA	ATCCTGACCTGGAAGAAGACAGCTT
KGH11_087	27381040	GTTGAGACATCATGTGAAAGAATTTCATG	GTTGAGACATCATGTGAAAGAATTTCATT	CTTCCATGACAGATGAACCCAAATACTT
KGH11_088	27451415	TGAGGTTGGACCAGAGCTC	GCTTGAGGTTGGACCAGAGCTA	TCGTGGGCCTTCAGGACAGGAT
KGH11_089	27565680	TGAAATCCTTTCTCCATCGTTG	CGCTTGAAATCCTTTCTCCATCGTTA	CCCTCTTGTTGATATAGAAAAAGTCCCTT
KGH11_090	27789512	CCAGGAGGCGATAAAGTTATAGATG	GCCAGGAGGCGATAAAGTTATAGATA	GATCCATTCTGGGGAAACTCCGTAA
KGH11_091	27796938	CCCTTGTTCAATTGTTGTTAGAGCTG	CCCTTGTTCAATTGTTGTTAGAGCTC	CGACGCCTGTGCTTTGTCATGAAAA
KGH11_092	27888930	CAAGTGGACAATAGTTTTGGGGAGT	AAGTGGACAATAGTTTTGGGGAGG	GGTGCATCAGAAATTGGATTTCATAGGTT
KGH11_093	28226234	ATAACCAACTGCACAGTACAATATCAG	GATAACCAACTGCACAGTACAATATCAT	CCACTGTAGAATCTCCAAATCCATGATT
KGH11_094	28256156	AGAATATGTATTTATGGGAAAAGCATCAC	CAGAATATGTATTTATGGGAAAAGCATCAT	CCCATAGCTGAACACATCGCTCTTT
KGH11_095	28362487	CAATTGAGAGCAAAGGTTGCAGG	CCAATTGAGAGCAAAGGTTGCAGA	GTCTGAACATCGGACCTTGCATTCAT
KGH11_096	28408092	ATAGCTGAACACATCGCTCTTTCG	CATAGCTGAACACATCGCTCTTTCA	GAACAGAATATGCATTTATGGGAAAAGCAT
KGH11_097	28653979	CAAGTAATCAGTTGACTGAGGTATCAA	CAAGTAATCAGTTGACTGAGGTATCAT	GTTGGGTTTATACCACCACATTTCTTCAA
KGH11_098	28728619	AGGCAGACCGTCGCCGTC	AGGCAGACCGTCGCCGTG	GGCCTTGTTGCGTCCCCAGAA
KGH11_099	28766488	CGGTGGCGGCGCATGTGG	CGGTGGCGGCGCATGTGA	GCGACATGTGCGGCAAGGTGTT
KGH11_100	28813415	GCATACCCCGACAGTTCTGTC	GGCATACCCCGACAGTTCTGTT	GTACAGGAAACCCATACAAATACCTCAAA
KGH12_001	315427	CCTGGTTTTGCAGTTCTTCTATTTTGA	CTGGTTTTGCAGTTCTTCTATTTTGG	GGTTCAACAGGGAGAGATTCAACAGAA
KGH12_002	4056091	CGAAGCTCGATGACCGGCTC	CGAAGCTCGATGACCGGCTT	GTGTCGCTGGAGGAGTACACGAA
KGH12_003	4097562	ACCACCGTCCTCCCTCCC	CACCACCGTCCTCCCTCCT	GCGCGGCGCCGATGATGCTA
KGH12_004	4213201	TTTTCATCTGATGCACGAGTGAATCA	TCATCTGATGCACGAGTGAATCC	CAAGAGGCTATGAAGGAGGAAGGAA
KGH12_005	4213739	GGAAGTGCAATCACGCATGCAG	AGGAAGTGCAATCACGCATGCAA	CAGTGGATGCCTCATTCTTTGAATCTTAT
KGH12_006	4399597	CATCTGGATGTACACTGCCTAAA	CTCATCTGGATGTACACTGCCTAAT	GTTCAGACCAAGGAAGCCTCCTTTT
KGH12_007	5470453	TTGATGTAGGAAGAATTATGCGTG	GCTTTGATGTAGGAAGAATTATGCGTT	GGCGAACGTGTAACACACTGTACTA
KGH12_008	5740881	TCTTACTCCACTTCTATTCGTCTGTA	CTTACTCCACTTCTATTCGTCTGTT	CTTTCCTGGCAACGCATGAAGGATT
KGH12_009	6139263	GAGTTGGAATTGGTCCTGTTAGTG	CTGAGTTGGAATTGGTCCTGTTAGTT	CTTCATGGGCTCAACATGTCTCACAA
KGH12_010	6895629	GACCTATGGCACCACATGCTG	TGACCTATGGCACCACATGCTT	TAAGAAAGGTGAGTATGTCTTCGTCTCTT
KGH12_011	7101501	CCTCTCCTCCGAGGTAAGGT	CCTCTCCTCCGAGGTAAGGA	GGGATAGGGGGGGAGAAGCTTT
KGH12_012	7932244	CATAAACTAAAATCTGAATACAAATTCCCC	TCATAAACTAAAATCTGAATACAAATTCCCT	CCGGATTTCAAGAACTTGCGGCAAA
KGH12_013	8164981	GTTTAATTTCAATTCTTAGTGCCTTCGTC	GTTTAATTTCAATTCTTAGTGCCTTCGTT	GTTGATGCGTTCTTTTGAGCTTCAATGAT
KGH12_014	8240230	GGATAGTGAGCTCTATTATGTTTCCG	GGATAGTGAGCTCTATTATGTTTCCT	CTATGGCAACTGGTGTTATCTTGAAGAAA
KGH12_015	8822047	CAGTGTTGAAGGACATGCCGC	CTCAGTGTTGAAGGACATGCCGT	AGCGTCCTCGGAATCGCAATTGTTT
KGH12_016	9538201	TGTTCTCAGGGGTTGGTGG	CCTTGTTCTCAGGGGTTGGTGA	GCAGATGCAACGCCGGCAGTAA
KGH12_017	10059389	ACTGATACCAGTTCATAGAAATAATTTATATCT	ACTGATACCAGTTCATAGAAATAATTTATATCA	TCGCAACTGGTCAAGGTGCAATGTA
KGH12_018	12354948	AAAGAAAGTCTGGCCAAAGAGTGG	CAAAGAAAGTCTGGCCAAAGAGTGA	GAAACATATGCGGGTACACCAGCTT
KGH12_019	14111662	TTTTACAATTGATTCAGAAATTTGTGTGCAT	TACAATTGATTCAGAAATTTGTGTGCAG	TGGTGACTGCTCCAATCTTAATGTTGTA
KGH12_020	14977279	TTATTATATATTTAGTGGATTATGCACGATTA	TATTATATATTTAGTGGATTATGCACGATTG	TCCCCAGTATCTTGACACAGTCGTT
KGH12_021	18371874	GGACTAATTTGCATGCTTCACACTGA	GACTAATTTGCATGCTTCACACTGG	TCCAACTTCCATAGTTCACTCTGCAATAT
KGH12_022	19106374	CCAGTCATCATCGAACGGCA	CTCCAGTCATCATCGAACGGCT	AGGGACCATTTCATCTGAACATCTTCTA
KGH12_023	19381814	GGTCATCTTGAAAGGGTGCTATC	GGGTCATCTTGAAAGGGTGCTATA	ACCACACTTCACAACAACAGGTTCATTT
KGH12_024	20086566	GCACAATTCCTGCAGACGCTCT	CACAATTCCTGCAGACGCTCG	GCAAGCACATCCCAGCATCAGTTAT
KGH12_025	20750154	GATTGTTGACCTCAAACACAAACTTCTA	GTTGACCTCAAACACAAACTTCTG	CTCCTATTGTTTGGTCCAGGATGGAT
KGH12_026	20868573	GTTTCGATTTTTTATCGCAGGTTTGG	ATGTTTCGATTTTTTATCGCAGGTTTGA	CCTGCAAATCCTCATGCTCATCAGAA
KGH12_027	27024272	GTTGTGATAGTGAATAGCACAGAATAAC	GTTGTGATAGTGAATAGCACAGAATAAG	TGAAGCAGGAGCAACAAAAAGTAGACATA
KGH12_028	27062146	GAGCTCCAGAGTCTGTTG	AATGCTGAGCTCCAGAGTCTGTTT	GTGGCTAAAATCACTTGCAACTCTTCTTT
Assays ID		Primer Seq Allele X	Primer Seq Allele Y	Primer Seq common
KJS01_001	6597130	AAGCCTCTAGATCCGTTTGAAGTC	GAAGCCTCTAGATCCGTTTGAAGTT	CAATTCGGCCTCCGGAGACGAT
KJS01_002	6802927	GTAACAGTATCTTTCATCTTTTAAGGGC	ATGTAACAGTATCTTTCATCTTTTAAGGGT	GTGACACCCAAAAATTTTCATTTCGCGAA
KJS01_003	6950338	ACTACTACCTCGTTCCAAAATATAAC	GCTACTACTACCTCGTTCCAAAATATAAT	GCCTTTATCTCTTACTACTTACTCCGTAT
KJS01_004	14249773	CATTTTGAAGGCTAAGTACCAATTTGAC	CCATTTTGAAGGCTAAGTACCAATTTGAT	AAAGCAGGGTCAAACAAGCAAACTCAAAA
KJS01_005	14534668	GGGGTTGGGGCGCCCCAA	GGGTTGGGGCGCCCCAG	GGTCGGGCCGCTCCCGTTT
KJS01_006	14710701	CACACCCACATCCTTCACCAC	GCACACCCACATCCTTCACCAT	CCAGCTCTTGTCGCCGTACCTT
KJS01_007	14863018	ACGAAGCCTAAACATCGCAGCA	ACGAAGCCTAAACATCGCAGCG	CCCCTTTCCAAACACTACTTTAAGATCTT
KJS01_008	22202748	CTATCTACTTTTGATAGTCATATTTCATCTTA	CTATCTACTTTTGATAGTCATATTTCATCTTG	AAGTAGAATCACTTATCCTTGGTCTGTGT
KJS01_009	22359292	CCTCTACCTCAGCATTTAGCC	CTCCTCTACCTCAGCATTTAGCT	GCTAGCTTTTTATCTACCTTATAAGAGCAA
KJS01_010	22645446	CTTCCGCTTCCTCCTCTTAGG	CTTCCGCTTCCTCCTCTTAGC	TGCCGAGGTGAAGGATGACGAAAT
KJS01_011	23033024	ATTGTGATGAGGCTGAACTTCAAGTT	GTGATGAGGCTGAACTTCAAGTC	AGGTCAACATAGGGGACGTGGATTT
KJS01_012	25335549	AATCACCAAAACAGTACATAAACAATCATAAAA	CACCAAAACAGTACATAAACAATCATAAAC	CTCGGATTTAGGTTGTTCAAGTCTCTAAA
KJS01_013	25548141	GCGGTATTCAAGTCCATGGCC	GCGGTATTCAAGTCCATGGCG	GAGGTATATTTGCTGTTGCTAGTGCTTAT
KJS01_014	25756042	CCCTAAACTACAAAACCAGATATCTCA	CCTAAACTACAAAACCAGATATCTCG	AGTCAAATTGCACCGGTTTTAGGAGTTT
KJS01_015	25906183	GACGTGATCTATAACTTTGCAGTTGAT	GACGTGATCTATAACTTTGCAGTTGAA	CATTTTGGGACAAAAAATGACTTAGAATAA
KJS01_016	26112748	CACGAAGTATACATTTGCACTATTTGC	CCACGAAGTATACATTTGCACTATTTGT	AGGTAATTTCTTCCATAATGATTACCCCTT
KJS01_017	26341942	ATTCTAGATACATCTTCGGAAGTTTTTTTTTA	ATTCTAGATACATCTTCGGAAGTTTTTTTTTT	CTCACAGTCATACTCCCCCAGTTTT
KJS01_018	26493696	GGGAATGGCCTGACTACACCA	GGAATGGCCTGACTACACCG	GCGGTACATATCCACGGATAAGGAT
KJS01_019	26703729	AGAATCATCTGAGGGTTCAGTCTC	CAGAATCATCTGAGGGTTCAGTCTT	CGGATGATAGGCGAGGAGAATGAAT
KJS01_020	26892988	GGTTAGAATTAATTATTTATTTCATATATGGCG	GGTTAGAATTAATTATTTATTTCATATATGGCA	TCATGGATCTATCTACTGCTCTACGTAT
KJS01_021	30684727	CCCGACCCAATAGAGCGGC	GCCCGACCCAATAGAGCGGT	ACCGCACGTGGGAAGCACAGAA
KJS01_022	31000992	TAGCTCGGAATCCACTCACCA	AGCTCGGAATCCACTCACCG	TTATTCCACCTCCGAAAGGAAACAGAATA
KJS01_023	31246608	CCTCCATTGTTGGCTTGTCG	GCTCCTCCATTGTTGGCTTGTCA	AACGGCGCCGGGAGCTCTAAA
KJS01_024	31508266	TAAGTGCCAAGTGTTAATATATGTGTGA	AAGTGCCAAGTGTTAATATATGTGTGG	CGTCTTCTCTTCCTACTAGACCATAAATT
KJS01_025	31720419	GTTGGACATTGAAATAGAAATTCAGGATTTT	GTTGGACATTGAAATAGAAATTCAGGATTTA	CGCTATCAGTATCAAAAGTGTCAGTACAA
KJS01_026	37284842	CAAATTTCTGCCCTTTCATTCAATCAAC	AACAAATTTCTGCCCTTTCATTCAATCAAT	TTTTGAATCTGGAATTTGTACCCTCACTTA
KJS01_027	37340138	GACAAGGTCACCAGTGACGGG	GACAAGGTCACCAGTGACGGA	CTAAAGCCGTCAAAGGTGAGGGTTT
KJS01_028	37540963	GGCTGGCGACTAAACATATATTATTTTTTA	GGCTGGCGACTAAACATATATTATTTTTTT	GATATCGAGGGCCTATTATAAACAAGTTTT
KJS02_001	118723	TAAGTAATTATTAATTCTTCTCCTATCATTTC	AAGTAATTATTAATTCTTCTCCTATCATTTG	GCACATGTTTGATCGTTCGTCTTATTCAA
KJS02_002	390336	AAATCACCTAGAAGTGTGTCTTGATAG	AAAATCACCTAGAAGTGTGTCTTGATAA	GATCAAGCGTATACATCAACATGTGTGAT
KJS02_003	603490	GAGTTCACTGGAAACGTGCCC	GAGTTCACTGGAAACGTGCCG	GCAGAGGAAGCACAGGCAGCAT
KJS02_004	1139715	CCGTCATTAGCACATATGAGTTACC	AACCGTCATTAGCACATATGAGTTACT	CACGAGACGAATTAGTCCATAATTAGCTA
KJS02_005	1464369	GCATCAACACGAATATTCTCCTCC	AATGCATCAACACGAATATTCTCCTCT	CAATGCTACAAATTGCGGACAGGCAT
KJS02_006	1920981	CAATGCCGACGACGGAGGTGA	ATGCCGACGACGGAGGTGG	ACTCTTCCGGTCGGCCGTTCAT
KJS02_007	7581871	AGGTATGTATATAATTAAATAAAATGATATGG	AGGTATGTATATAATTAAATAAAATGATATGA	CAAAGAGCGAAACTAATCATGGAGAATTTA
KJS02_008	8064902	AAACACCAACAATAGCAGCAGCAG	GAAACACCAACAATAGCAGCAGCAA	GTGTTGGGTGTTAGTCCGTTGGTT
KJS02_009	8857888	ATTTCAGCTTAGAATAAATCTGGTGAAGT	CAGCTTAGAATAAATCTGGTGAAGC	GCATTTGGCAAATTGTGAGGGTGAATATA
KJS02_010	8917955	TACAGAGTTTTGTTCAGATAACAACAG	CTTACAGAGTTTTGTTCAGATAACAACAA	GCCTGGTCTTTAATAGGCCTAGTCTT
KJS02_011	11549357	GTGAGGTCGTCAGCGTGCACA	GAGGTCGTCAGCGTGCACG	CCGTCTCCTCCCTCGGCCT
KJS02_012	11790340	TCCTATAAGTTTAAGTGCAATTATCTTAATCT	CCTATAAGTTTAAGTGCAATTATCTTAATCG	GAGTTGTGTGCCTCTCTTTCAGTGTT
KJS02_013	11927473	GAGCCGTTGGAGAGCCCCA	AGCCGTTGGAGAGCCCCG	CTCGCCCAGCGCCTCTCGAA
KJS02_014	12153399	GATATTTGGGTTAATTTGATCCATATCATTAT	GATATTTGGGTTAATTTGATCCATATCATTAC	TGGCATAGTTACAAATTACCTTTGGCATTT
KJS02_015	15300681	TGATCACCAACAATTAGCCGACTG	GATCACCAACAATTAGCCGACTC	GTCGGTTGAGCTGGTGGTGCAT
KJS02_016	16123749	CGAGCTTTATAGTATCTTACTTCTAATTTGTT	CGAGCTTTATAGTATCTTACTTCTAATTTGTA	CCGCTTCCTAGATGGTCTAGAGATT
KJS02_017	17328724	TCGACCATTAGTTCCAAACTAGTA	CTTCGACCATTAGTTCCAAACTAGTT	TGGTGGATTAATGCTGTTGATTATCTACTT
KJS02_018	17486274	CGCCCAAATAGCAGGATAC	CGCTCGCCCAAATAGCAGGATAT	CTCGCTGTTAACCCTAAGGCAAACTA
KJS02_019	17650966	ACTGATGCAGCTATAAGTATGAAAAGG	AACTGATGCAGCTATAAGTATGAAAAGA	CACATCCAACAGCTTGATTGTCTAGATAT
KJS02_020	17853792	GGAGCCACCGCCGCCACT	GAGCCACCGCCGCCACC	AGCCGCATCTGGGATCGGCAT
KJS02_021	18072082	CCGTGTTAATATAGCAGGGAACAGT	CGTGTTAATATAGCAGGGAACAGC	CTTGGTAAAGCTGTAACAACCACATGTAA
KJS02_022	18128941	GTCACCACCTTCCTCCGCG	CGTCACCACCTTCCTCCGCA	GAGGGAGTGGGTGCGGGGAT
KJS02_023	27272711	ACAATTTGGATTTTCACCTAGATTCTAGAT	ACAATTTGGATTTTCACCTAGATTCTAGAA	CCCACTTCTGCCTATTAATTGGTTCATTT
KJS02_024	27578016	TTAAAGACAACGCAGAACCGTCAG	GTTTAAAGACAACGCAGAACCGTCAA	GCCTCCGATTGTCAGCGTAATTCTT
KJS02_025	27837230	CCGTGCACAGGAGTTAGGTTC	TCCGTGCACAGGAGTTAGGTTT	GCTGAGTTCGGATGGGGGAGAT
KJS02_026	28031910	ACGAGACAACGTGAATCGCTCTT	CGAGACAACGTGAATCGCTCTC	TTATCATGGCGCCGTGAAGAGACAT
KJS02_027	28099028	ATTTTTCTTCTAATATATTAACGTGCAATCT	ATTTTTCTTCTAATATATTAACGTGCAATCC	GGTTGAAATGAACAGCCTCTTAGAACATT
KJS02_028	28329161	GAATGTTGACGTAAAATATGACTTATACAGT	AATGTTGACGTAAAATATGACTTATACAGG	CCAACCAACGCTACCTCTCTTCTTT
KJS02_029	28487730	GGAATGAAACAAATCGCTGCGGTAA	GAATGAAACAAATCGCTGCGGTAC	CGTGAACCCCTCGTTTTACAATGGAA
KJS02_030	29004369	CGGTGATATGGATTCCTTTGGTCA	GGTGATATGGATTCCTTTGGTCG	CTAAAATGGCCCAGATCACCAAGGTT
KJS02_031	30196217	CCACTTCCAAGTAGCTATGTTACTGT	CACTTCCAAGTAGCTATGTTACTGC	CGATCCTTATCTCTTAAACATGACATAGTA
KJS02_032	30444007	GTTAGTTTCCTTTTATCTTTAGGAAAGTGT	AGTTTCCTTTTATCTTTAGGAAAGTGC	GGAAAAGATAAAGTCCTTATCGGACACTA
KJS02_033	30634059	GATACTGTCCTCCCGAACCCG	AGATACTGTCCTCCCGAACCCA	CTTTCACGGATATCGGATTCAAATACGAA
KJS02_034	30815946	GATCATATCAAACGCAATCAGGG	ATCTGATCATATCAAACGCAATCAGGA	CTGACAGAGCTTGACGAGGGGAA
KJS02_035	31004451	GTAAAGAAGGCACGGGTTTGCTATA	AAAGAAGGCACGGGTTTGCTATG	TCCAATCAAAAACCCCATTCTCAATCCTT
KJS02_036	31113969	ACGCCCGGGATGCTCTCCT	ACGCCCGGGATGCTCTCCA	TGGTGGCGCTGCGGCGGAA
KJS03_001	2992371	CAATTCGGCGCATCGCCACCA	CGGCGCATCGCCACCC	CTGCCGGAACGTAAAAACAAAAGTAGAAA
KJS03_002	3392328	ACGTCTAGAGACCTTAAGGCTTTC	CACGTCTAGAGACCTTAAGGCTTTT	GTCGGCTTTCGAAATGCCTTGACAT
KJS03_003	3595445	CCCAAAAGTAACTAGTGAAAATTTTATCTCA	CCCAAAAGTAACTAGTGAAAATTTTATCTCT	GGTTACCCTTGGCCATTGTTTCTGAT
KJS03_004	3771649	TAATACTCTAAATTAGCGTCCAAACATCT	ATACTCTAAATTAGCGTCCAAACATCC	GGGCTAAAACTTTTTAAGCCCATGTCATA
KJS03_005	4007709	TACATTATGCATTTAGCTTTCTTCATAG	CTTACATTATGCATTTAGCTTTCTTCATAC	CCTGATGTCAAGTGAATAAATTAGCTGAAA
KJS03_006	9601602	AACTTCAAATATACTTATTTCTCTTTTCCAAAA	AACTTCAAATATACTTATTTCTCTTTTCCAAAG	CGTCGCTCAGGTTTGTGTTAATTTATGAT
KJS03_007	10467906	AAACCATTTTTATGATCCACACAACTAAATAAT	AAACCATTTTTATGATCCACACAACTAAATAAA	AGGGTACCGGTTCTGAAGAGACTAA
KJS03_008	13618728	CGAACGGCATCTTAACGTAGCAG	CGAACGGCATCTTAACGTAGCAA	GAGAAGACAACATTCATCACGCCGTT
KJS03_009	13776057	AATGAAACGCTAGAGACTAATGGCTTA	GAAACGCTAGAGACTAATGGCTTG	TCTCTACTAACAATTTCCCCCCAACTTAA
KJS03_010	14106798	GAAAGGGAAGAGATAGCAGACTATG	GAAAGGGAAGAGATAGCAGACTATC	CCCTAAAGTTTCACAAAACAACACCGTTA
KJS03_011	14171041	ACTGTATTTGCAGTAGCAGTGGC	GTACTGTATTTGCAGTAGCAGTGGT	ATGTGGAATCGGGTCCACCTACTA
KJS03_012	14288844	ATGTACGTCGTCGTCGTCGTCT	ATGTACGTCGTCGTCGTCGTCA	GAGTCCTTCTTGAGGATCGGAGTA
KJS03_013	14830128	GCGTCCCTCGTTACTCTGC	CTGCGTCCCTCGTTACTCTGT	GTGCCCAAACTAGGATCCGCGTA
KJS03_014	14971782	CCCATCATCCCTTCCTCTTCCTA	CCATCATCCCTTCCTCTTCCTC	GGGAAGGAGAGGAGTTATAGGAGAA
KJS03_015	21033707	GTCTCCGAGTCCTACTTGGAG	ATGTCTCCGAGTCCTACTTGGAA	GGGGTCCCTTTAATATCACAGGTCAA
KJS03_016	21309886	CCGTTGATCTCATTTAATCGAAGTGTTA	CGTTGATCTCATTTAATCGAAGTGTTG	CTATTACTGCTAATAGTGGTAGTAGTACAA
KJS03_017	21344193	TATGGTTACATATGTGATCCGCAAGT	ATGGTTACATATGTGATCCGCAAGC	CCCGGGTGAAATGCTACAATGGTAT
KJS03_018	22783071	ATAAATATGGGAAATACTAGAATGATATACAC	ATAAATATGGGAAATACTAGAATGATATACAT	GGCCGATTGCATGTACGAAGTACAA
KJS03_019	23105608	GGTAAGAGAGGCGGAGACAGG	AGGTAAGAGAGGCGGAGACAGA	CAGGGGCCCGAACCTGTATAAAAAT
KJS03_020	23491435	AAAACGATCAAGGTAACTCCGACG	CAAAAACGATCAAGGTAACTCCGACA	TAGAATTTTAAACTCCCCAAACAGACCATA
KJS03_021	23883614	AGTATAGAAAGTTTTCACACAAAACACACT	GTATAGAAAGTTTTCACACAAAACACACC	CTCGTGGCACGCTTTTTAAACTGCTA
KJS03_022	23957624	CGTTGTGCTATAATATACGTGCGATC	CGTTGTGCTATAATATACGTGCGATT	AAAAATTTAAGCGGACTGGGTCGCTTTTT
KJS03_023	24172246	ACTTAAACGCTCGGCTTTAGCTC	ACTTAAACGCTCGGCTTTAGCTG	GGTGTGGGTCACATTGATTCAGCTT
KJS03_024	25091244	GAAAAAGGTGAGGGTATTCTGTTTTTTAAAT	GAAAAAGGTGAGGGTATTCTGTTTTTTAAAA	TTTTCACACATCCCACACATACCAATAAAA
KJS03_025	25172928	TTTATAATTGCACTAATTTTTCAAATAAAACA	TTATAATTGCACTAATTTTTCAAATAAAACG	GTCCCATAATAGGTGACGTTTTTGACTTT
KJS03_026	27996878	TTAAGCAACTTTTGTATAGAAACTTTTTTTTT	TAAGCAACTTTTGTATAGAAACTTTTTTTTA	CACGCTTTTCAAACTATTAAACGGTGCAT
KJS03_027	29187252	TAAGTTTGAGAAGCTGCATCACATA	AAGTTTGAGAAGCTGCATCACATG	GAATGTAGAAATGGTTTGTGAATGTGGTAT
KJS03_028	32608218	ATTAAGAAAGTATGTAGAAATGAGTGGTGA	AAGAAAGTATGTAGAAATGAGTGGTGG	CATTCACTTCTCCCACATACATTCACTTT
KJS03_029	32808105	CACACCTAGCAAGCGCGGAC	ATCACACCTAGCAAGCGCGGAT	CTGATCATCCGCAAGCCACTGTATT
KJS03_030	33002005	GAAATTTTGGTGTGATGGTTGAATAAAAT	GAAATTTTGGTGTGATGGTTGAATAAAAG	CATTCTTGTGCGTTTACCTTAGTCATGTA
KJS03_031	33148842	ATATTGCATTATGCATCATCTAATAAGAGATT	GCATTATGCATCATCTAATAAGAGATC	GTTATTAAAAAAAATCTAAGTTTGCAACTC
KJS03_032	34900043	ATCAACGATCTTAAGTCCCGCACAT	CAACGATCTTAAGTCCCGCACAG	CTCGTACTTGCAATGTCAGATCATACTTA
KJS03_033	35561737	CCATAGTTTTCCGCGTCCAACTTTA	CATAGTTTTCCGCGTCCAACTTTG	TGAATAGTACTTTCCTCGTGACTTATGTTT
KJS03_034	35942128	GCACTCCTGGAAACAACAAGTAAAC	GCACTCCTGGAAACAACAAGTAAAG	GATGCTTAGACATAAGCTCTTTCTCCTTT
KJS04_001	12534847	ACGACGGCGGCGGACAGT	CGACGGCGGCGGACAGG	GCCCACTCCACCAGGCGGAA
KJS04_002	12778516	AGTAGATGGAGGTGCTGT	GCTAGTAGATGGAGGTGCTGC	CACGCCTCAACTTCTTGAATAATGAGTAT
KJS04_003	12912640	CGATGTCCACCTCGCTAATAATGTT	GATGTCCACCTCGCTAATAATGTC	CCCGATGAAGGCGGAGCTACAA
KJS04_004	13404485	GACCCCCACATCGGAAAAAATGC	AAGACCCCCACATCGGAAAAAATGT	GGAGACTGGAGCGTATTAAAGAAGATTAA
KJS04_005	13640788	CCATCCTAGTCATTGGGTTAGGAATA	CATCCTAGTCATTGGGTTAGGAATG	GTTGGCCTTGTACATTTCAAATGGGATTT
KJS04_006	13798238	AAAAAAACATATCATTTAATAGTTTGGGAAATA	AAAAAAACATATCATTTAATAGTTTGGGAAATG	GAGGTTCACAACTTCACATTCCTCATTT
KJS04_007	14026343	GACGGACGAACGAACAAACCAC	GGACGGACGAACGAACAAACCAT	GCAGCCATTGTTGAGTTGTTCGAACAA
KJS04_008	16021780	ATACGTGCTCCGACTTATTGCCTA	ACGTGCTCCGACTTATTGCCTC	CTACACTTGCACCAAATGCCCTTCTA
KJS04_009	16166516	GAGAGGAGGTGGCCGGAC	GAGAGGAGGTGGCCGGAG	TCTCTCTTTCTCCCACTCCTACCTA
KJS04_010	16818538	GTATAGAAGGGATCGGGTAAATTTTAGT	ATAGAAGGGATCGGGTAAATTTTAGG	CCCTGAAAACTCACTCAATCCCTTTTATA
KJS04_011	16999319	GTAGAAAAGACTTTCATCCTTAGAGTTTATTA	AGAAAAGACTTTCATCCTTAGAGTTTATTG	GATCATGCAAAGTATCTGTAGTTTTATGAA
KJS04_012	17157142	CACTGAAGAAGCTCTAGGAGGAT	CACTGAAGAAGCTCTAGGAGGAC	CATGGCTCCACGACCGGGAA
KJS04_013	18368972	GGCTATTTCGAATTAGATTGCAAGAGTA	GCTATTTCGAATTAGATTGCAAGAGTG	GAGTAAGCAAATTGATGGGAGAATTGCAA
KJS04_014	18599368	ATCAAGAACTCAAGATCGTGCAGG	ATCAAGAACTCAAGATCGTGCAGC	CTTCGATCTCTTCTCCCCTTCCTT
KJS04_015	18726211	AGGAAATCAGGGTAGTACAATCTACAA	GGAAATCAGGGTAGTACAATCTACAG	GACCTACCCAGTAGTCGCACTAATT
KJS04_016	18899549	AATAAATCTCTCATACTATATTTACTCTAGG	AATAAATCTCTCATACTATATTTACTCTAGC	GTGGGAATGGTGCATACATTGATTTTGTT
KJS04_017	19211611	AATCGAAGGTGTATAATGATATACAAGTCA	CGAAGGTGTATAATGATATACAAGTCG	GTACCTACGACTACGAGTCGATCTA
KJS04_018	21110678	TAGATTTAAATTATAGGTGCAAGATGATCA	AGATTTAAATTATAGGTGCAAGATGATCG	GTCTCGAGCAAGGCAAGTCACCTT
KJS04_019	21305446	CGAGTTCGAATCCTGGCTGGA	CGAGTTCGAATCCTGGCTGGC	CTCACGCGAGGCGCCCTCAA
KJS04_020	21472721	GACATGTGGATCCGTTGGCTCT	ACATGTGGATCCGTTGGCTCC	GAGCCCATATGACAATCACTCCCAA
KJS04_021	22760222	CCACCGGAGGCATGGCTGT	CACCGGAGGCATGGCTGC	CGGCGGCCTCTCGCCCAAT
KJS04_022	23114102	TCCAGCTTCCCGACACAACTG	CTTCCAGCTTCCCGACACAACTA	GGTCGAAGAGGATGTGCCTGGTA
KJS04_023	23126372	ATTGGTTCAGCTCGTTAAACTCG	ACTATTGGTTCAGCTCGTTAAACTCA	TGAGCTAGGTTACGAGTTATGGAGTATT
KJS04_024	23366063	GTATTTTTATAATAAATTTATCTTGGATCGAAA	GTATTTTTATAATAAATTTATCTTGGATCGAAT	GTCAAACTGATTCAGGTTTGACTAAGTTTA
KJS04_025	23485871	ATCTTCTTTACGGCAGTAGTGGG	CATCTTCTTTACGGCAGTAGTGGA	AGGTATACATATCCACATCATCACCACAT
KJS04_026	25093022	AAAGACTAGTCGGAGGAGGCTG	CAAAGACTAGTCGGAGGAGGCTA	TAGGGGAGGGCCACGTAGCATT
KJS04_027	25164916	CCGACCTTAATAGCTAAATTGACAACAA	CCGACCTTAATAGCTAAATTGACAACAT	TAGTATCTGTGCGGTTTGCATTAGCATTT
KJS04_028	25947245	CTCTGCCTAGCTCCTCTCTG	CTCTCTGCCTAGCTCCTCTCTA	GCGAGCAGTGACCGACGAGAAA
KJS04_029	26137326	GATAGGGACTTAAAAGTTTTAGTCCC	GTGATAGGGACTTAAAAGTTTTAGTCCT	TTAGAACATTGCTAAGGCCCTGTTTAGAT
KJS04_030	26227955	GCCCAAATACTATCAAGATATACTCA	GCCCAAATACTATCAAGATATACTCG	CTCCAAGCACCTGGCAAATTAACCAA
KJS04_031	26422660	CCGCAGAAGGTGGCGGAGT	CGCAGAAGGTGGCGGAGC	CGGCTTGCGGCTACCTGATCTT
KJS04_032	26647718	AATATTCTGTATTCAAGGCTTTGTTTTTTTTTA	AATATTCTGTATTCAAGGCTTTGTTTTTTTTTT	GCAAGGTGTCAAAAGCCTAAAATCCTTAA
KJS04_033	26796353	ATACCACGTACGTACGTACGTG	ACTATACCACGTACGTACGTACGTA	CTTGCTGTGGCCACGGAAGCAT
KJS04_034	29405465	GCCGCTCCAACGCCTGCT	GCCGCTCCAACGCCTGCC	AGGAGGGTGGGAGCTGGAGTT
KJS04_035	29594692	AAAATAATATACTCTCTCCATCTCATAATATAT	AAAATAATATACTCTCTCCATCTCATAATATAA	CACGAACAGGGATATCACATCGCAA
KJS04_036	29751343	AAAACTTTATTAATTATATTATGAGTTAATGGG	AAAACTTTATTAATTATATTATGAGTTAATGGA	CGAAAGAAGCTTATGCTCGCACGAA
KJS05_001	3172800	GAGCCATCCGTGATGGGCTATAT	AGCCATCCGTGATGGGCTATAG	GATGATTGTCATCTCTAACGGGTCTAAA
KJS05_002	4663967	AGAACTCACTGTCGAACATGGAGT	GAACTCACTGTCGAACATGGAGC	ACCCGGTGGCGCGCCGAAT
KJS05_003	4727311	TAATTTTTCCGTCACATCGTTCTAATTTC	TTAATTTTTCCGTCACATCGTTCTAATTTT	GTGGGTGTGTTTAGTTCACGCTAAAATTA
KJS05_004	8157945	ACAAAAGGTAAAGTCATTGCCCACG	ATACAAAAGGTAAAGTCATTGCCCACA	GTGAAACATTAACCGTGCCAACCACAA
KJS05_005	8504886	ATTGTCACGTCCGGAATTTCTATCC	GTCACGTCCGGAATTTCTATCT	GGACGAGGATTTAATACACATGTAAACGTT
KJS05_006	8929640	CACCCTGCCTTTTTGATGAACAACA	ACCCTGCCTTTTTGATGAACAACG	GGTAATTGAGTTATCGTCCTAAGACCAAA
KJS05_007	9316830	CCGGTGAAGCAATTCTGTTCTGA	CCGGTGAAGCAATTCTGTTCTGG	GGCCTCAACTCCATATTGCTTTTATCAAA
KJS05_008	9519668	ACCTTACATTAAAAGCAATATGACATATATC	GTACCTTACATTAAAAGCAATATGACATATATT	GGCCTCAGTTACACGTCGGGTA
KJS05_009	9840692	GTGGTTCTTCACCGTGCAGTC	GGTGGTTCTTCACCGTGCAGTT	GGCTGGAAGTAGCAGCCACCAA
KJS05_010	10233304	GGGCCGTGCCGTGCCGA	GGCCGTGCCGTGCCGG	CCGTGCTTGGGCCGCACCTT
KJS05_011	10566214	TTATTTAAATTCCCGCGTTATCACTG	GCTTTATTTAAATTCCCGCGTTATCACTA	ACAAAGGTAAATAGGCGCGGCTAAATAAA
KJS05_012	10932579	CATGTTTATTAAATTTGTACAAGGCACATG	CATGTTTATTAAATTTGTACAAGGCACATC	GGTTGAACTATAATAATTCCCGGTTCACAA
KJS05_013	11327389	GGACCCACGTAGGTCCCACA	GACCCACGTAGGTCCCACG	GAGGAAGAGGGGAGGGGAAGAA
KJS05_014	11685836	CGATAGGTTTCGGCACCACGG	CGATAGGTTTCGGCACCACGA	GCAGGCTTTCGCACCAGGGAAA
KJS05_015	12087975	GTACTCAAATAATATGAATGGAATAAAATACCA	ACTCAAATAATATGAATGGAATAAAATACCG	GGCTCTAGTAGCTTTCCTCTCTTCTT
KJS05_016	12458461	TAATGCTAATATTGAAACACATGGGTGTA	ATGCTAATATTGAAACACATGGGTGTG	GGTTGCTTTTTGAACTTTTTCATTCCGGTA
KJS05_017	12906384	CTTGAACAAATTGTATAGCGTCCCT	CTTGAACAAATTGTATAGCGTCCCC	GAGGCGATTCCTTTGAAGAAGGTTGAT
KJS05_018	13232318	TTTGCTCCTTCCTCGCCGAC	CTTTTGCTCCTTCCTCGCCGAT	GAGAGGAGGGAGGTAAAATGGACTT
KJS05_019	13602020	AAGATCCAAAAAATCAACAAGGCTTAAAAG	ATAAAGATCCAAAAAATCAACAAGGCTTAAAAA	GTTGGACATATAAGATGTCATCTTGGAATA
KJS05_020	13891241	GTATCTGGTTTTCCGGTTGAAGGATA	ATCTGGTTTTCCGGTTGAAGGATG	GTCCCTTAACTTGTCAACAAATCCGATTT
KJS05_021	14117233	GTCTGTGACCAGTCACAGACC	GGTCTGTGACCAGTCACAGACT	CAGATCGCCTGTCGCCACCAAA
KJS05_022	14541042	TGGGTCAAATAAATTAAGTCTAGTTTGTG	TTTGGGTCAAATAAATTAAGTCTAGTTTGTA	GGCATCTAAAGAAACATAGAAAGGAGGAA
KJS05_023	14977719	GTCGATCCTTTCCTTCTCCGGT	CGATCCTTTCCTTCTCCGGC	TCTCAAGGATCATTTCCCCTCTATCAATT
KJS05_024	15460485	CCTCTGTTGCAAAGCTCTACCG	GCCTCTGTTGCAAAGCTCTACCA	CCTTACCCACTAGACATGTGGAAGTA
KJS05_025	15951512	CGGTGTACTTTGAAACAGTCGCC	CGGTGTACTTTGAAACAGTCGCT	CCTTGCTCTGCTGCTGGAGGAA
KJS05_026	16145738	CTTAAAAGACTAGCAAAATACCATGCTTT	CTTAAAAGACTAGCAAAATACCATGCTTC	CCACTAGCATATAAGAAAACTCGTAAACTT
KJS05_027	21034410	CGCGGTGACGTTCGAGGTG	CGCGGTGACGTTCGAGGTC	CAGCACGCTGAGGATGCCGTT
KJS05_028	21280487	ATAAAATATGGCTGTGATTTATCTAAACGG	GATAAAATATGGCTGTGATTTATCTAAACGA	CCGCTTGGAACACACTAGCTAGAT
KJS05_029	21567051	AAGCATAATCTAGAATGCGTCACATC	CAAGCATAATCTAGAATGCGTCACATT	TGCCTATCAAAATAAACCAACCTAGTACAA
KJS05_030	28816449	CATGGTTATGATGTGCAATAACCTTTTTT	CATGGTTATGATGTGCAATAACCTTTTTA	CCGCGAGTTATACCCTGGTTTCAAA
KJS05_031	28853059	GTGCGTGCATACATATAGCTAGT	GTGCGTGCATACATATAGCTAGC	CTGATCATGAATTCGACCTCCACGAA
KJS05_032	29217223	AAAATATTGTGCAAGAAATGAATGGACACT	ATATTGTGCAAGAAATGAATGGACACC	CAACACCATGTGAAATAGCATTTCCAGTA
KJS05_033	29590621	TGAGCGATCACTAAATCATCGTCA	GAGCGATCACTAAATCATCGTCG	GATCCCACCAACACCAAATGGTAATTATT
KJS05_034	29828758	GACCGGAAGGCAAAGTTATCAAGA	ACCGGAAGGCAAAGTTATCAAGG	GCAGATGGAGAATTCTGAGCGAAATTAAA
KJS06_001	1455037	GGAATGATCGTTTGATTGCACCACAT	GAATGATCGTTTGATTGCACCACAG	GTCTATGTTTCTCATCTCATTCCTGTGTT
KJS06_002	2292909	ACCTTCTTCTTCTTCTTCTTCTTCTC	CACCTTCTTCTTCTTCTTCTTCTTCTT	GCGTAGAACAAGAAGAAGAAGAAGAAGAA
KJS06_003	2438361	AAGACATGCCAGAACATCCACC	GTAAGACATGCCAGAACATCCACT	ATCTCTGTTTGAGAATTGGAGTTAGGCAA
KJS06_004	2604956	AGGTTAACAAACTGTTCGAACAGCC	GAGGTTAACAAACTGTTCGAACAGCT	GGAATCACCTCACATCCGCCCAT
KJS06_005	12179179	CGGGCCTAAACTAGAGCCCG	ATCGGGCCTAAACTAGAGCCCA	TATAGTTTAGGCCCGATTGAGATGAGTAT
KJS06_006	12329977	GGATTATTTTATTATATCTGGAGAAATTGGG	GGGATTATTTTATTATATCTGGAGAAATTGGA	GCCAAGGGCAAACTTGTCTTTAATGATTT
KJS06_007	12580425	CACATAAAATAGTAAGGGAACAGCTATATA	CACATAAAATAGTAAGGGAACAGCTATATT	CAAGGGACATTTACTAAAATCGAAACCTAA
KJS06_008	12772228	TAATCTACTAATCTCGTAGATATATCCGA	ATCTACTAATCTCGTAGATATATCCGG	GTATAAAACATTGCGTACCTGTGTAGATAT
KJS06_009	20551516	CTTCCAAAATCTGATTTACCCTTTCG	GTCTTCCAAAATCTGATTTACCCTTTCA	CTTATCATCCGCAGATAGACCGACAA
KJS06_010	20800091	GCCTAACTATTTATCATATGTCTTAGTTAATA	GCCTAACTATTTATCATATGTCTTAGTTAATC	CGATAGAGCTAAATTGAGATACTAGGACTA
KJS06_011	20976276	AGAACGACCACAACATGTGTCAG	GAGAACGACCACAACATGTGTCAA	GTCCCACGCGAAAGCACATATCTAA
KJS06_012	21537543	ACAAAGAGAAGTAATAAAGTTTCAATTTACTTT	ACAAAGAGAAGTAATAAAGTTTCAATTTACTTC	TTGAACCCGAACAAACACAAATCGAACAT
KJS06_013	24268236	CTCTATAGTGATCATTGCCGGTCA	CTATAGTGATCATTGCCGGTCG	GAATTTAACGTGAAAAACCCTTGCGGAAA
KJS06_014	24384029	GCCGGCGTTCAAGTTCGCCT	CCGGCGTTCAAGTTCGCCG	AATTATTGACCGCCGGTGCTTCTCT
KJS06_015	24682553	TCTAATTTCTCTTTCATTTTCTAAATTCTAT	CTTCTAATTTCTCTTTCATTTTCTAAATTCTAC	GTTGCAGCTTCTTCAAGTTCAATCTAGTT
KJS06_016	26586136	CATAGGGATGGGAAATTTTAGAAGTGT	ATAGGGATGGGAAATTTTAGAAGTGC	CACCCAAACTTCAAAAGTTCCCTATCTA
KJS06_017	26747288	GTGAATTAAAGCAGAATTGAATGTGGAAAATA	GAATTAAAGCAGAATTGAATGTGGAAAATC	TCAATTCCCCACTACTCTCTCATCATTTT
KJS06_018	26751600	GTTCGGCACCCCTTTTCCCAAA	CGGCACCCCTTTTCCCAAC	TGAAAAGCGTGTGCGCGGAAAACAA
KJS06_019	27209983	CCTCGTCTCCTACCCCGCA	CTCGTCTCCTACCCCGCC	GAGAGGTCGCTACTACTACTAGTCAT
KJS06_020	27423294	AATCAATTATCGTCCACTTTATTAATTATGAAT	AATCAATTATCGTCCACTTTATTAATTATGAAC	AAACATTAACACAACCAAATGCACACTATT
KJS06_021	27485513	GCCGCTACTAATAATAAGTCGTCGT	CCGCTACTAATAATAAGTCGTCGC	CGCAGCAATAAATTTTCGTAAATTTTAAAT
KJS06_022	27693795	AAGTGTCCAAGAGCCTTATCATCCA	GTGTCCAAGAGCCTTATCATCCG	CCAGCCTTGTCGTCGGAGAAATTTT
KJS06_023	27907310	CATAAACTAACACCGACCGAAATTCAAT	ATAAACTAACACCGACCGAAATTCAAC	TAGCAGGGATCAAAAATTTGGGGTTGAA
KJS06_024	27917378	CAGGTGTGGTCACCTCTCACTA	AGGTGTGGTCACCTCTCACTG	GGGGGGTATACTCACCCTCTCTA
KJS07_001	5205982	GTTGAGCTTTCCACAATTCCCTCA	GAGCTTTCCACAATTCCCTCG	GGTTGGTAAATTTGGGGATAAAGGGAAAT
KJS07_002	5379008	GTGGGTCCTCATACAGTCCTCA	GGGTCCTCATACAGTCCTCG	CCGGGGCGCCTGGGAGTA
KJS07_003	5895703	GTTCTATCACAATGTTACTACAAGAGTC	AGTTCTATCACAATGTTACTACAAGAGTT	GCAAGACACTTTGTTACTGCAAAGCTTAT
KJS07_004	9500497	CCCAGAGTTTGAGTATGCGTCAA	CCCAGAGTTTGAGTATGCGTCAG	CTACTCCTCGGAGAAGCCACCAT
KJS07_005	9607817	CGAAGCTCAAGAAGTATTTATAATAATACAATT	GAAGCTCAAGAAGTATTTATAATAATACAATG	GGGGTGGGGGATTTAATTTGTTTTCTTTT
KJS07_006	9878472	GGTAAAATTTCAAAACCAGACAGCAC	TTGGTAAAATTTCAAAACCAGACAGCAT	TCTGCCTTTTGTACCAAGGATTGACAAAA
KJS07_007	10088239	ATTAAGGACTCATTTTTATTGGCCGCA	AAGGACTCATTTTTATTGGCCGCG	GCTTGCAGGTTGAGCTTTAGTGGAA
KJS07_008	10239708	CGCCAGTACACCGTACTGACAA	GCCAGTACACCGTACTGACAG	GCGGTTGGGTTGTGCGGGATAA
KJS07_009	10454269	CATCCTTGAGCACATTGAATCCCA	ATCCTTGAGCACATTGAATCCCG	CGCGGGAATTTAAATAAAGCGATAATGCAT
KJS07_010	10654969	GGAAAGATTCATAATAGAGATTACCTGAAT	GAAAGATTCATAATAGAGATTACCTGAAC	CTGCAAAGGAAAATGATTACACAGAGGTA
KJS07_011	10865813	GAAGGATAGGTTAGGATTCGGAGA	AAGGATAGGTTAGGATTCGGAGG	AGTTCGATTCGGATCGGCCTCTTT
KJS07_012	11294662	GAATGTTTTTGAAATAGAAACACAACCTAG	TGAATGTTTTTGAAATAGAAACACAACCTAA	CGCGACAAGTTTTCCTTTTGGTTCTTATT
KJS07_013	11590149	ATTAAATTGAAAGGCTGAGAGCCTTGT	AAATTGAAAGGCTGAGAGCCTTGG	CTTTTATAAGCTGGAATCCTATGTGTACAT
KJS07_014	11777418	ATCTTGTTCTTGCTTGTTTCTTCGATTTT	CTTGTTCTTGCTTGTTTCTTCGATTTG	CCGGTGCAGATCAACCTTATTCCTT
KJS07_015	11876978	GGTCTGATTGGCCACATACCACA	GTCTGATTGGCCACATACCACC	CAACTCAGTGTACTGCCGGTCTAA
KJS07_016	12288343	CAGTATGGGTTTTCCTCCGCG	CTCAGTATGGGTTTTCCTCCGCA	CCTCCCTAGGAAATTAACTTAGGACTATA
KJS07_017	12502910	CGGCGACGACCACGAACCAT	GGCGACGACCACGAACCAC	TGTCGTTCCGGAGGTTCCCGAA
KJS07_018	12740701	GGAGGGGAGGCGGCGGT	GAGGGGAGGCGGCGGC	CACCACGTCAACAAATAATCACAAGTCAA
KJS07_019	12903072	CGAGAGGCAGCGGAGGTC	GCGAGAGGCAGCGGAGGTT	CTGCCACATCCGGTGGTGCTT
KJS07_020	13113832	AATAGTTAGCTATTTACAATTAATACAGAGTG	AATAGTTAGCTATTTACAATTAATACAGAGTC	CAGTCGACTTGGGCATAAGAACCAA
KJS07_021	13501565	TTATTAGTACCCACTACCCAAACACT	ATTAGTACCCACTACCCAAACACC	ACATTGGGTATTATATAGGGTGTCGCAT
KJS07_022	13701611	TTAGGTGTAGACGGGTGTCG	CCTTTAGGTGTAGACGGGTGTCA	ATCATAGTCGGATCCAAGTAATTAGTTCTA
KJS07_023	13900663	AAATCAACTCATCCAATGTGCGTGTAT	ATCAACTCATCCAATGTGCGTGTAC	TAGATCTTCTCTTGCTTGAGTTTTGCCTT
KJS07_024	14100181	AAAGTTAATTTCCGATTTCGCGGCC	GAAAGTTAATTTCCGATTTCGCGGCT	TAAGGGTTCTCGCCGTGCGTATTAA
KJS07_025	14261955	ACCTTATATTTTTGTTGTAGCAGTGAATAC	ACCTTATATTTTTGTTGTAGCAGTGAATAG	CTGGAGTAAGTATATACGGCTGCTAATTA
KJS07_026	25894688	GGGTAATTCGTCCGGTTTGCATG	GGGTAATTCGTCCGGTTTGCATA	AAACTGGACATTCTTCACCCCCCAA
KJS07_027	26092398	AAAAGAAGGGAAAATCAGGCGCTCT	AGAAGGGAAAATCAGGCGCTCG	GGGCTGTGCAGCCCATTTACGAA
KJS07_028	26560757	GCAATGGGATTTGAGTAAACTAGATAG	ATAGCAATGGGATTTGAGTAAACTAGATAA	CATATGTAGATAGGAGGGGGACTGTA
KJS07_029	27244224	AAGGATAGTCATTCGGACAAGTAGC	CAAGGATAGTCATTCGGACAAGTAGT	TTAGACAGCGGGCTGTATCAGCTAT
KJS07_030	27652006	GCGCCACTTGAATTCTGTTTTTTTTTTA	GCGCCACTTGAATTCTGTTTTTTTTTTT	GAATGCTGTTGTGTTCCCTCTCTCTT
KJS08_001	21463546	GGCGGGATAAGTTCATCTGAGGT	GCGGGATAAGTTCATCTGAGGC	GAAGGACAAAATCGAATTCATTCACGAGTT
KJS08_002	21655899	AATTAGAAATTTGATTGAAATTGGAACGATGTA	AGAAATTTGATTGAAATTGGAACGATGTG	CTACACACACAAACTTCCAACTTTTCCAT
KJS08_003	22119651	GGCAGCCACCGCAGCA	CTGGCAGCCACCGCAGCG	TGGCTAGCAGCTGGAGGGGAA
KJS08_004	22298129	ATGAACTATGAGGTGTTGCATCATATC	ATATGAACTATGAGGTGTTGCATCATATT	GCTTGAGATGTGTTTCCCTCCATCAT
KJS08_005	22601345	GTGATGTATTTGAGTAATTTCTTAGGATA	GTGATGTATTTGAGTAATTTCTTAGGATG	CACATCACCAAATCCACATCACAAATCAT
KJS08_006	23040011	GCTCTAGCCTTTGGTGACA	CTGCTCTAGCCTTTGGTGACG	GCTGTCGCTGCCACCGCCAT
KJS08_007	23245752	ACTTTACTAAATTTGGTAAGATTGAAAATAACA	ACTTTACTAAATTTGGTAAGATTGAAAATAACG	GGTAAACCTCAGGCCTGTTCACTTT
KJS08_008	23566994	CCAAGTGCTCATCACCTAACGC	CCAAGTGCTCATCACCTAACGG	CTCCTAAAAACTCCCTCCAACCCAA
KJS08_009	23871834	ACAAGACAAGCAGATTGCTTCTGC	CACAAGACAAGCAGATTGCTTCTGT	GCACATGTAACGCCTAGGAAAGCAA
KJS08_010	24086799	TATCTCAACTGCAAATATCACACATATTG	TTATCTCAACTGCAAATATCACACATATTA	GGTTTGCCATTTGTCCATATTTGTTGCAA
KJS08_011	24337706	ACTATAAAAAAACACAAAATTAACTCTGATTTA	ACTATAAAAAAACACAAAATTAACTCTGATTTC	GCCTCATCTTTCCGCTTATGTTTATACTT
KJS08_012	25290788	TCGTTGTCGGAGATTTAGGTCCA	CGTTGTCGGAGATTTAGGTCCG	CACAAAAGTCTGAAATATATCTTCACCCAA
KJS08_013	25502964	TTGGGTATACCAACCATTCACCCT	GGGTATACCAACCATTCACCCC	TGTAGGATCGAATCATAATAACTAAGCCAA
KJS10_001	5813299	GCCTCAAAAGATTTGTCTCACGATTTT	CCTCAAAAGATTTGTCTCACGATTTC	CGTCACATCAAATCTTTGGACACATTCAT
KJS10_002	6011207	AAGTAAAATGAAATTAAACTTCCTTTTCTTCAC	AAGTAAAATGAAATTAAACTTCCTTTTCTTCAG	GTTAAATTCCCCAAGATTTGATGGTGGTT
KJS10_003	6099319	GAAGTTTGGTTCCGCGAGGTACT	AAGTTTGGTTCCGCGAGGTACC	GTCAGTACCGTATCAGGGTCAGAA
KJS10_004	6315307	GAGGTCTGACCGGCCCTA	GAGGTCTGACCGGCCCTG	CCAAAGTTTGGAAAGTGCCGGGTTT
KJS10_005	6581912	TTTGTTCATGTTTAATTTTTAAAGGAACTAT	CTTTTGTTCATGTTTAATTTTTAAAGGAACTAG	GATCCTCAATTGTGAGATTGTGGGTTTAA
KJS10_006	7508870	ATGGAATAGTCATTCTGCATCGCTA	ATGGAATAGTCATTCTGCATCGCTG	GCTTTCATCTATTTCGAACAAAGACAGCAA
KJS10_007	7802770	GGAGATGATAGCTTTGATGTCTAGC	GGAGATGATAGCTTTGATGTCTAGG	ACCACAGGCGCTTGACGGCAA
KJS10_008	8109463	ATGCCAATATTGGCAAATATTGTGCCT	GCCAATATTGGCAAATATTGTGCCC	GTGCTTTTTGAAATTTTTCATTCCGGTCAA
KJS10_009	8465618	CCAAATAATAAAACATCCAACATAGAGATAGA	CAAATAATAAAACATCCAACATAGAGATAGG	CACCAACACTTGTGGAATATGTGAGATTT
KJS10_010	8802277	CCGTTCCAACCGTCATAACCGT	CGTTCCAACCGTCATAACCGC	AAGAGGAGCTCCTTTTATAGGCAAGTAAT
KJS10_011	9601267	AGTTCTGAAAGTACATATCAGCGTACA	GTTCTGAAAGTACATATCAGCGTACG	CGAGGATTTGGATGTGGTGAGCATT
KJS10_012	9971897	GTTCTTTTGGAGGGTTTGGGAAC	GTGTTCTTTTGGAGGGTTTGGGAAT	TTAATCATGCGTTAATCTATCGCTCCATTT
KJS10_013	10376996	ATGTACAATATTAGTCTAGTAGCAGCC	GATGTACAATATTAGTCTAGTAGCAGCT	GGCCAACGGCAATCTCATCCGAT
KJS10_014	10635040	GATTCGTGTTGGGGTGATGGGTA	CGTGTTGGGGTGATGGGTG	AAACCTCACGAGGACTGTGGGATTA
KJS10_015	11010846	AAAAATAACAGAAATCGACAATGAACAAAAGA	AAATAACAGAAATCGACAATGAACAAAAGC	AAAGCCATGTGAGTGTGCCATTTGTTATT
KJS10_016	11408139	GTTCGTTGCAGAAGACGCAGTGT	CGTTGCAGAAGACGCAGTGC	AGAGTGCACTTGCCTTGCATCCAAA
KJS10_017	12001021	GGAAAAAAAATAAGAGAAAAGGATGTGACAT	GAAAAAAAATAAGAGAAAAGGATGTGACAG	GGATTCGCCGCCTCCACCATAT
KJS10_018	12398093	TGCTAGCCGATACACGCTTA	CTTGCTAGCCGATACACGCTTG	CGAGAAAAGCTGGACCACATGGTA
KJS10_019	12944024	GTGGTGGTCAAATCTTGATCATCCTT	GTGGTGGTCAAATCTTGATCATCCTA	TCCATGAATATTTTCCATGTCTACCAAGTT
KJS10_020	13320393	CAAGAAAACTCCGAATCTGCGACAT	AAGAAAACTCCGAATCTGCGACAC	CAGTTACCAAATGGACCCCACCTAA
KJS10_021	13763356	CGCCGGAGTGCCGCAGGT	GCCGGAGTGCCGCAGGC	GAACCCCGCGGTCACGGCAA
KJS11_001	1231705	ACCACTATTTCTATTCATTCTCCTTGT	ACCACTATTTCTATTCATTCTCCTTGG	AAGAAGCCCAACAAGACAATAAATTCTAAA
KJS11_002	1640880	GTCGAGGAGGGTAATTCGTCC	GGTCGAGGAGGGTAATTCGTCT	CCGGATATTCTTCACCCCCAACTAT
KJS11_003	1825100	CATCATCATAGACCCCTATGTCCA	ATCATCATAGACCCCTATGTCCG	GGGCATCAATCATCCTTTTCTACATGTAT
KJS11_004	1950899	ATAAGTGCAACTTATAAATAATACAAATGATCA	ATAAGTGCAACTTATAAATAATACAAATGATCC	CATTAGCTGGGATGTCACCGAATTTAAAT
KJS11_005	2097945	GAGAATGTAAGATACGCAATCAATTATTTTTTT	GAGAATGTAAGATACGCAATCAATTATTTTTTA	GTAAGGAAGGAAAGCTCTAAGGTTGATTT
KJS11_006	2213633	GGATACCACCATACCAAACCAGTT	GATACCACCATACCAAACCAGTG	CGTTTCTGCGAAGCAAAAACGAATCTAAA
KJS11_007	8414156	GAACTAATATGTGAGCTAAGGCCC	GGAACTAATATGTGAGCTAAGGCCT	CATGCATGTTTTTTCATGAGGTAGGCTTT
KJS11_008	8646246	CATGGATGCATGCATCAATGTCCA	ATGGATGCATGCATCAATGTCCG	GTCTATTCGTTATTTGTGCATTGGAGTAAA
KJS11_009	8793721	ATTGGTTCTGTCTTCAGATGAACAACA	GGTTCTGTCTTCAGATGAACAACG	AAATTTGAGGGAATACTACATAACCCTGAA
KJS11_010	9053289	AGATGCTTAGAGAATTGTCAACAGAGA	GATGCTTAGAGAATTGTCAACAGAGC	GCACTCTACCACCAATGCTTCCTT
KJS11_011	9344041	AGCTTGCCAGTACAAGCTCCAC	AGCTTGCCAGTACAAGCTCCAT	GGAGCTCGAGAGGATGATTAAGTCAT
KJS11_012	24210972	GCCACGTGTCACATGCACTCTA	GCCACGTGTCACATGCACTCTT	TTCTTGGATTTGGGTATAGGAAGAGGAA
KJS11_013	24229633	GATGTATTTAGTTTGTTACTAAATATTGGTACT	ATGTATTTAGTTTGTTACTAAATATTGGTACC	GATATGATAGATTAAATGTGTTGTTGCCAA
KJS11_014	24618889	CACAATGAACCAAAGAAGGAGTGCAT	ACAATGAACCAAAGAAGGAGTGCAC	GATATTGCAGCTGCATTAGACTATCTTCAT
KJS11_015	24621751	TAAATATCTTTCTTCTAGAAAAGAGTACATTG	AAATATCTTTCTTCTAGAAAAGAGTACATTA	TCAGTCCCTGTAAGACATAGTTCTCATAT
KJS11_016	25083312	GAGGGACGAGGAATAATCCCTCT	AGGGACGAGGAATAATCCCTCC	CATGCGCTAATGGCCTGCTATGTTT
KJS11_017	25174257	GAAAATTTAGTAAGAGCTCCAACCTCTTA	AAATTTAGTAAGAGCTCCAACCTCTTG	CGGATGAGAGAGATAGACAAAGGAAATTT
KJS11_018	25227465	ACTACCCGTTTCATATTATAAGTCGTTTTA	CTACCCGTTTCATATTATAAGTCGTTTTG	CTTGATCAAACTTAAATAAATTTAACGAGA
KJS11_019	25359888	CGACGATGCTTCAATTTTCCCTTTGT	GACGATGCTTCAATTTTCCCTTTGC	GATGGGGTGTGCTGGCTTCTGAT
KJS12_001	1433766	CCGCCGACGGTGGATCCG	CCGCCGACGGTGGATCCA	GCCGGCGCCTGATCCCGTT
KJS12_002	2319598	GCCAGGAAGGAGAAGCTCGC	GCCAGGAAGGAGAAGCTCGG	CGAGGTAGAGTAGGAAGGGGCAA
KJS12_003	2901299	ATATCAAACTTGTAGCTCTCGACACA	ATCAAACTTGTAGCTCTCGACACG	CATTCTGGGACAAAAAATGACTTAGAATAA
KJS12_004	13273235	ACTAATTTTAGTCCATCTTTATCTATTTGTGT	CTAATTTTAGTCCATCTTTATCTATTTGTGC	CGCAGCGGCGGCGGATGAT
KJS12_005	13763813	ATCAGCATGCAGTGCTCCTTCTT	CAGCATGCAGTGCTCCTTCTC	ACCTGCCGCAGCACCGCAAAAT
KJS12_006	17004142	TGAACGGAGTAGAGTAATGATCAACA	GAACGGAGTAGAGTAATGATCAACG	CATAGACGAGTCAAGAAGATAAGGTGTA
KJS12_007	17776122	TATCGCCCTCAACGTAACCC	CTTATCGCCCTCAACGTAACCG	GACATCATCACTACGCCAAGAAGGAT
KJS12_008	24117295	CGCAGGAACATTTCTTCGTCCCA	GCAGGAACATTTCTTCGTCCCG	GTTGATGCCCGACGGAGGAGAT
KJS12_009	24239197	CCTACCTTAGTTTTGGTTCTTGTTTTC	TCCTACCTTAGTTTTGGTTCTTGTTTTT	TTAGCAGTTTTGAAGTGTGACGTAAGCAT

## Sheet: Sheet1
Table S2. Sequence and SNP position of KASP primer sets used for present and previous studies.
Assays ID	chrhomosome	SNP Position (bp)	Primer Sequence (Allele X)	Primer Sequence (Allele Y)	Primer Sequence (common)	Remarks
KGH01_001	1	858021	TCTGTGATGATGAACCCGTGTC	CTTCTGTGATGATGAACCCGTGTA	GGAGAATTGGTGAGAATTCACCGCAA	present study
KGH01_002	1	1335865	CCACGCGGCCGCTGCTCA	CACGCGGCCGCTGCTCG	GAGCAGAGGATTCTAGCGCCCAA	present study
KGH01_003	1	2072665	CGTCAGCCGGCTGTCCTC	CCGTCAGCCGGCTGTCCTA	ACGCCGCTGCACGAGTGGTT	present study
KGH01_004	1	2363715	CTATGTAATCCAACACGACCTG	GCTCTATGTAATCCAACACGACCTA	CCGTGGGCTCACCAAGGAGAA	present study
KGH01_005	1	2637005	CTAAAGCTCGTTGCTAATTTGGATTC	ATCTAAAGCTCGTTGCTAATTTGGATTA	CCAACCTTGTTAACTTTCAAAGCCACTTT	present study
KGH01_006	1	2743020	ATCTCACATATCTCTGCAATGGCAG	CATCTCACATATCTCTGCAATGGCAT	CCTCCGCAAGACTGACGCCAT	present study
KGH01_007	1	4647828	GAGAACGCCGTCCGCTCCT	GAGAACGCCGTCCGCTCCA	TGTGGAGGAGGTTGTGGGCGAT	present study
KJS01_001	1	6597130	AAGCCTCTAGATCCGTTTGAAGTC	GAAGCCTCTAGATCCGTTTGAAGTT	CAATTCGGCCTCCGGAGACGAT	present study
KJS01_002	1	6802927	GTAACAGTATCTTTCATCTTTTAAGGGC	ATGTAACAGTATCTTTCATCTTTTAAGGGT	GTGACACCCAAAAATTTTCATTTCGCGAA	present study
KJS01_003	1	6950338	ACTACTACCTCGTTCCAAAATATAAC	GCTACTACTACCTCGTTCCAAAATATAAT	GCCTTTATCTCTTACTACTTACTCCGTAT	present study
KJS01_004	1	14249773	CATTTTGAAGGCTAAGTACCAATTTGAC	CCATTTTGAAGGCTAAGTACCAATTTGAT	AAAGCAGGGTCAAACAAGCAAACTCAAAA	present study
KJS01_005	1	14534668	GGGGTTGGGGCGCCCCAA	GGGTTGGGGCGCCCCAG	GGTCGGGCCGCTCCCGTTT	present study
KJS01_006	1	14710701	CACACCCACATCCTTCACCAC	GCACACCCACATCCTTCACCAT	CCAGCTCTTGTCGCCGTACCTT	present study
KJS01_007	1	14863018	ACGAAGCCTAAACATCGCAGCA	ACGAAGCCTAAACATCGCAGCG	CCCCTTTCCAAACACTACTTTAAGATCTT	present study
KGH01_008	1	18537375	AGTTTGGAGATTTGACGGCATATTAC	AATAGTTTGGAGATTTGACGGCATATTAT	TCTGTTGTCAAGATTATCCAGTTTTCACTA	present study
KGH01_009	1	18614158	GAAACCCATCGGTCTTTCGCCTA	AAACCCATCGGTCTTTCGCCTG	CAGAAGCCAACCTGATGCACCTATT	present study
KGH01_010	1	18639800	TATGATGTAATCAAGAATCCTAACTCC	CTTATGATGTAATCAAGAATCCTAACTCA	GATCCGATTCAATTGATGACCAGTTGAAA	present study
KGH01_011	1	18672361	AATTTATCAAGGTCAATCCAGTG	ATTGCTAATTTATCAAGGTCAATCCAGTA	TGGAGGAATTATCCCAGAGATTTGGTTT	present study
KJS01_008	1	22202748	CTATCTACTTTTGATAGTCATATTTCATCTTA	CTATCTACTTTTGATAGTCATATTTCATCTTG	AAGTAGAATCACTTATCCTTGGTCTGTGT	present study
KJS01_009	1	22359292	CCTCTACCTCAGCATTTAGCC	CTCCTCTACCTCAGCATTTAGCT	GCTAGCTTTTTATCTACCTTATAAGAGCAA	present study
KJS01_010	1	22645446	CTTCCGCTTCCTCCTCTTAGG	CTTCCGCTTCCTCCTCTTAGC	TGCCGAGGTGAAGGATGACGAAAT	present study
KJS01_011	1	23033024	ATTGTGATGAGGCTGAACTTCAAGTT	GTGATGAGGCTGAACTTCAAGTC	AGGTCAACATAGGGGACGTGGATTT	present study
KGH01_012	1	23750419	GTAGCCTCTTCTGCCATTCTT	CTGTAGCCTCTTCTGCCATTCTG	CGCAGGTTAGCCATCCAAAACACTT	present study
KGH01_013	1	23770117	TTTTCTTTAACTGATTAGACCATCCC	CTTTTTCTTTAACTGATTAGACCATCCG	TTGACCACAGGAAACTAGACCCCAT	present study
KGH01_014	1	23788044	CCTCCTCTGTCCATCCACCAC	CCTCCTCTGTCCATCCACCAT	CGCGATGCAGCCGACGCCAT	present study
KGH01_015	1	24018937	GATGACCACCCTCTGCGTCAC	GATGACCACCCTCTGCGTCAA	CTGGACACGCTGGAGTACGTCAT	present study
KGH01_016	1	24334625	GCGACCGTCCAACGCCG	CTGCGACCGTCCAACGCCT	CTTCTCTAGGATCATTCCGGCGAA	present study
KGH01_017	1	24391090	CCTACCGGAACCACCTCAATCTT	CCTACCGGAACCACCTCAATCTA	GAAGATCAAAGCAGACCGTCCAGAT	present study
KGH01_018	1	24592710	AGGCAGAGGCAATCCACGCTA	GGCAGAGGCAATCCACGCTC	TCGGCGATGCAGGGGTGGTTTT	present study
KJS01_012	1	25335549	AATCACCAAAACAGTACATAAACAATCATAAAA	CACCAAAACAGTACATAAACAATCATAAAC	CTCGGATTTAGGTTGTTCAAGTCTCTAAA	present study
KJS01_013	1	25548141	GCGGTATTCAAGTCCATGGCC	GCGGTATTCAAGTCCATGGCG	GAGGTATATTTGCTGTTGCTAGTGCTTAT	present study
KJS01_014	1	25756042	CCCTAAACTACAAAACCAGATATCTCA	CCTAAACTACAAAACCAGATATCTCG	AGTCAAATTGCACCGGTTTTAGGAGTTT	present study
KJS01_015	1	25906183	GACGTGATCTATAACTTTGCAGTTGAT	GACGTGATCTATAACTTTGCAGTTGAA	CATTTTGGGACAAAAAATGACTTAGAATAA	present study
KJS01_016	1	26112748	CACGAAGTATACATTTGCACTATTTGC	CCACGAAGTATACATTTGCACTATTTGT	AGGTAATTTCTTCCATAATGATTACCCCTT	present study
KJS01_017	1	26341942	ATTCTAGATACATCTTCGGAAGTTTTTTTTTA	ATTCTAGATACATCTTCGGAAGTTTTTTTTTT	CTCACAGTCATACTCCCCCAGTTTT	present study
KJS01_018	1	26493696	GGGAATGGCCTGACTACACCA	GGAATGGCCTGACTACACCG	GCGGTACATATCCACGGATAAGGAT	present study
KJS01_019	1	26703729	AGAATCATCTGAGGGTTCAGTCTC	CAGAATCATCTGAGGGTTCAGTCTT	CGGATGATAGGCGAGGAGAATGAAT	present study
KJS01_020	1	26892988	GGTTAGAATTAATTATTTATTTCATATATGGCG	GGTTAGAATTAATTATTTATTTCATATATGGCA	TCATGGATCTATCTACTGCTCTACGTAT	present study
KGH01_019	1	29047992	GAAGTCACAGATGATCGCGAACTA	AAGTCACAGATGATCGCGAACTG	GCATGGAGTCCCCTCTCGAGTT	present study
KJS01_021	1	30684727	CCCGACCCAATAGAGCGGC	GCCCGACCCAATAGAGCGGT	ACCGCACGTGGGAAGCACAGAA	present study
KJS01_022	1	31000992	TAGCTCGGAATCCACTCACCA	AGCTCGGAATCCACTCACCG	TTATTCCACCTCCGAAAGGAAACAGAATA	present study
KJS01_023	1	31246608	CCTCCATTGTTGGCTTGTCG	GCTCCTCCATTGTTGGCTTGTCA	AACGGCGCCGGGAGCTCTAAA	present study
KJS01_024	1	31508266	TAAGTGCCAAGTGTTAATATATGTGTGA	AAGTGCCAAGTGTTAATATATGTGTGG	CGTCTTCTCTTCCTACTAGACCATAAATT	present study
KJS01_025	1	31720419	GTTGGACATTGAAATAGAAATTCAGGATTTT	GTTGGACATTGAAATAGAAATTCAGGATTTA	CGCTATCAGTATCAAAAGTGTCAGTACAA	present study
KGH01_020	1	32998897	ATTGATCCCCGATCCTCCTCC	CATTGATCCCCGATCCTCCTCA	GAGTGTGGATCGTCTGGGTCCAA	present study
KGH01_022	1	34731512	TCTCGAAGTGGTATGAGCCGT	CTTCTCGAAGTGGTATGAGCCGA	CCTGCTTCAAATAAGGTGTAGGGGTA	present study
KGH01_023	1	34744713	GTCAATAAAATCATATTCCTTTTGTCACAG	AGTCAATAAAATCATATTCCTTTTGTCACAA	ATCGAGATTCCAGTCCACACTAACATAT	present study
KJS01_026	1	37284842	CAAATTTCTGCCCTTTCATTCAATCAAC	AACAAATTTCTGCCCTTTCATTCAATCAAT	TTTTGAATCTGGAATTTGTACCCTCACTTA	present study
KJS01_027	1	37340138	GACAAGGTCACCAGTGACGGG	GACAAGGTCACCAGTGACGGA	CTAAAGCCGTCAAAGGTGAGGGTTT	present study
KJS01_028	1	37540963	GGCTGGCGACTAAACATATATTATTTTTTA	GGCTGGCGACTAAACATATATTATTTTTTT	GATATCGAGGGCCTATTATAAACAAGTTTT	present study
KGH01_024	1	39943861	AGGGAAAGGCATGGTGGGTTG	AGGGAAAGGCATGGTGGGTTC	CAGCAATCACAATGCAGCGAGCTA	present study
KGH01_025	1	41090615	GTAGTATATAGGAGTACTTCGTATCTCT	GTAGTATATAGGAGTACTTCGTATCTCA	CGTCCCGCTCCTCCGCGAA	present study
KJS02_001	2	118723	TAAGTAATTATTAATTCTTCTCCTATCATTTC	AAGTAATTATTAATTCTTCTCCTATCATTTG	GCACATGTTTGATCGTTCGTCTTATTCAA	present study
KJS02_002	2	390336	AAATCACCTAGAAGTGTGTCTTGATAG	AAAATCACCTAGAAGTGTGTCTTGATAA	GATCAAGCGTATACATCAACATGTGTGAT	present study
KJS02_003	2	603490	GAGTTCACTGGAAACGTGCCC	GAGTTCACTGGAAACGTGCCG	GCAGAGGAAGCACAGGCAGCAT	present study
KJS02_004	2	1139715	CCGTCATTAGCACATATGAGTTACC	AACCGTCATTAGCACATATGAGTTACT	CACGAGACGAATTAGTCCATAATTAGCTA	present study
KJS02_005	2	1464369	GCATCAACACGAATATTCTCCTCC	AATGCATCAACACGAATATTCTCCTCT	CAATGCTACAAATTGCGGACAGGCAT	present study
KJS02_006	2	1920981	CAATGCCGACGACGGAGGTGA	ATGCCGACGACGGAGGTGG	ACTCTTCCGGTCGGCCGTTCAT	present study
KGH02_001	2	3232811	GACGAGGCATCTAGGGTTCAC	GACGAGGCATCTAGGGTTCAG	GTCCTCGCGCGCTGCAGGTT	present study
KJS02_007	2	7581871	AGGTATGTATATAATTAAATAAAATGATATGG	AGGTATGTATATAATTAAATAAAATGATATGA	CAAAGAGCGAAACTAATCATGGAGAATTTA	present study
KJS02_008	2	8064902	AAACACCAACAATAGCAGCAGCAG	GAAACACCAACAATAGCAGCAGCAA	GTGTTGGGTGTTAGTCCGTTGGTT	present study
KJS02_009	2	8857888	ATTTCAGCTTAGAATAAATCTGGTGAAGT	CAGCTTAGAATAAATCTGGTGAAGC	GCATTTGGCAAATTGTGAGGGTGAATATA	present study
KJS02_010	2	8917955	TACAGAGTTTTGTTCAGATAACAACAG	CTTACAGAGTTTTGTTCAGATAACAACAA	GCCTGGTCTTTAATAGGCCTAGTCTT	present study
KGH02_002	2	10262031	ACAAGCTTCCGAAGGAGAGCTC	CACAAGCTTCCGAAGGAGAGCTA	GAAAACCATTCTCCAATCTCCATGGAT	present study
KGH02_003	2	11073926	GAACGGCCTCGCCGCGG	ATGAACGGCCTCGCCGCGT	GTGCCCCGAGAGCCGCGTT	present study
KJS02_011	2	11549357	GTGAGGTCGTCAGCGTGCACA	GAGGTCGTCAGCGTGCACG	CCGTCTCCTCCCTCGGCCT	present study
KJS02_012	2	11790340	TCCTATAAGTTTAAGTGCAATTATCTTAATCT	CCTATAAGTTTAAGTGCAATTATCTTAATCG	GAGTTGTGTGCCTCTCTTTCAGTGTT	present study
KJS02_013	2	11927473	GAGCCGTTGGAGAGCCCCA	AGCCGTTGGAGAGCCCCG	CTCGCCCAGCGCCTCTCGAA	present study
KJS02_014	2	12153399	GATATTTGGGTTAATTTGATCCATATCATTAT	GATATTTGGGTTAATTTGATCCATATCATTAC	TGGCATAGTTACAAATTACCTTTGGCATTT	present study
KGH02_004	2	14335102	GTCGCCGCCCTCGCCG	GGTCGCCGCCCTCGCCA	AGTCGCATCACTCCTCTCCAAGAAA	present study
KJS02_015	2	15300681	TGATCACCAACAATTAGCCGACTG	GATCACCAACAATTAGCCGACTC	GTCGGTTGAGCTGGTGGTGCAT	present study
KJS02_016	2	16123749	CGAGCTTTATAGTATCTTACTTCTAATTTGTT	CGAGCTTTATAGTATCTTACTTCTAATTTGTA	CCGCTTCCTAGATGGTCTAGAGATT	present study
KJS02_017	2	17328724	TCGACCATTAGTTCCAAACTAGTA	CTTCGACCATTAGTTCCAAACTAGTT	TGGTGGATTAATGCTGTTGATTATCTACTT	present study
KJS02_018	2	17486274	CGCCCAAATAGCAGGATAC	CGCTCGCCCAAATAGCAGGATAT	CTCGCTGTTAACCCTAAGGCAAACTA	present study
KJS02_019	2	17650966	ACTGATGCAGCTATAAGTATGAAAAGG	AACTGATGCAGCTATAAGTATGAAAAGA	CACATCCAACAGCTTGATTGTCTAGATAT	present study
KJS02_020	2	17853792	GGAGCCACCGCCGCCACT	GAGCCACCGCCGCCACC	AGCCGCATCTGGGATCGGCAT	present study
KJS02_021	2	18072082	CCGTGTTAATATAGCAGGGAACAGT	CGTGTTAATATAGCAGGGAACAGC	CTTGGTAAAGCTGTAACAACCACATGTAA	present study
KJS02_022	2	18128941	GTCACCACCTTCCTCCGCG	CGTCACCACCTTCCTCCGCA	GAGGGAGTGGGTGCGGGGAT	present study
KGH02_005	2	18310026	GTATGTACGTATGTGCGGCTCG	CGTATGTACGTATGTGCGGCTCA	ACCTACTGCAATGCAGGAAGGGTTT	present study
KGH02_006	2	21906185	AGCTCGCTCTTCAGCTTCTCC	AGCTCGCTCTTCAGCTTCTCG	CAGCAGGAAATTAAATAGTCATCGACCAA	present study
KGH02_007	2	21914073	CACTGCTAGGAGGAAGCTGTTC	CACTGCTAGGAGGAAGCTGTTG	CGCCCTCCCTAAGGACCAACTT	present study
KGH02_008	2	24529876	GCCGAAGTCGGAGTGCTCC	CGCCGAAGTCGGAGTGCTCA	GTCTCCGAACACAGGTCGAGGAA	present study
KGH02_009	2	24739001	CGGCTCCGCCCTCGCG	GCGGCTCCGCCCTCGCT	GCACGGGGGCCGTCGAGAT	present study
KJS02_023	2	27272711	ACAATTTGGATTTTCACCTAGATTCTAGAT	ACAATTTGGATTTTCACCTAGATTCTAGAA	CCCACTTCTGCCTATTAATTGGTTCATTT	present study
KJS02_024	2	27578016	TTAAAGACAACGCAGAACCGTCAG	GTTTAAAGACAACGCAGAACCGTCAA	GCCTCCGATTGTCAGCGTAATTCTT	present study
KJS02_025	2	27837230	CCGTGCACAGGAGTTAGGTTC	TCCGTGCACAGGAGTTAGGTTT	GCTGAGTTCGGATGGGGGAGAT	present study
KJS02_026	2	28031910	ACGAGACAACGTGAATCGCTCTT	CGAGACAACGTGAATCGCTCTC	TTATCATGGCGCCGTGAAGAGACAT	present study
KJS02_027	2	28099028	ATTTTTCTTCTAATATATTAACGTGCAATCT	ATTTTTCTTCTAATATATTAACGTGCAATCC	GGTTGAAATGAACAGCCTCTTAGAACATT	present study
KJS02_028	2	28329161	GAATGTTGACGTAAAATATGACTTATACAGT	AATGTTGACGTAAAATATGACTTATACAGG	CCAACCAACGCTACCTCTCTTCTTT	present study
KJS02_029	2	28487730	GGAATGAAACAAATCGCTGCGGTAA	GAATGAAACAAATCGCTGCGGTAC	CGTGAACCCCTCGTTTTACAATGGAA	present study
KJS02_030	2	29004369	CGGTGATATGGATTCCTTTGGTCA	GGTGATATGGATTCCTTTGGTCG	CTAAAATGGCCCAGATCACCAAGGTT	present study
KJS02_031	2	30196217	CCACTTCCAAGTAGCTATGTTACTGT	CACTTCCAAGTAGCTATGTTACTGC	CGATCCTTATCTCTTAAACATGACATAGTA	present study
KJS02_032	2	30444007	GTTAGTTTCCTTTTATCTTTAGGAAAGTGT	AGTTTCCTTTTATCTTTAGGAAAGTGC	GGAAAAGATAAAGTCCTTATCGGACACTA	present study
KJS02_033	2	30634059	GATACTGTCCTCCCGAACCCG	AGATACTGTCCTCCCGAACCCA	CTTTCACGGATATCGGATTCAAATACGAA	present study
KJS02_034	2	30815946	GATCATATCAAACGCAATCAGGG	ATCTGATCATATCAAACGCAATCAGGA	CTGACAGAGCTTGACGAGGGGAA	present study
KJS02_035	2	31004451	GTAAAGAAGGCACGGGTTTGCTATA	AAAGAAGGCACGGGTTTGCTATG	TCCAATCAAAAACCCCATTCTCAATCCTT	present study
KJS02_036	2	31113969	ACGCCCGGGATGCTCTCCT	ACGCCCGGGATGCTCTCCA	TGGTGGCGCTGCGGCGGAA	present study
KGH02_010	2	32599323	ATACCTTATCGTTGGTTTGTTAATATTGCA	CCTTATCGTTGGTTTGTTAATATTGCG	CTGCAGGATAAGAGTTACATTGAAATGTTT	present study
KGH02_011	2	32959229	TGCTGTGCCAAGAATAATTTTACCAG	GTTGCTGTGCCAAGAATAATTTTACCAT	CCCAGTTTTTGGTTCAGTTGCGTCTT	present study
KGH02_012	2	34483409	GAGATACCAGCTACACCCCTG	GGAGATACCAGCTACACCCCTA	TCCTCCGGATTGGCATCACCTTTAT	present study
KGH02_013	2	34745395	CCGGGCCTGGCGCACC	CCCGGGCCTGGCGCACA	CTAGCTATCAGCGCAACTGCATACTT	present study
KGH02_014	2	34759938	ATGATTATAGGATATAGAAAAATACTAATCTG	ATGATTATAGGATATAGAAAAATACTAATCTC	CTAACGAAGGTATGTCTGAAGCTTTAGTT	present study
KGH02_015	2	35036091	ATCTGTCAATTCCAATTGTTCCAAAGG	CATCTGTCAATTCCAATTGTTCCAAAGT	GTTAACCAATGTGCAAGCCATTACATGTA	present study
KGH02_016	2	35088373	GATCTGAGTTTTTAATAAAGCTTCCATTATCA	CTGAGTTTTTAATAAAGCTTCCATTATCG	CATCTGATGAAGGTATCCTAACTGAAAGTA	present study
KGH02_017	2	35094096	CATTGCCACGACATACAGATTGAG	GCATTGCCACGACATACAGATTGAT	CAGGAAGACCCAAGGAGAAAGAACAT	present study
KGH02_018	2	35115546	GAAGAAGCCATCCTGGTGGC	CTGAAGAAGCCATCCTGGTGGT	TCGAGCAGCGTGCGAGGGAAT	present study
KGH02_019	2	35501042	ACAGGCATAGAAAAATGTCATCAGCTA	CAGGCATAGAAAAATGTCATCAGCTG	ATGATCGCCGCCGCAATGGGAA	present study
KGH02_020	2	35762475	GGCATGTGCCTCCCTGGAGA	GCATGTGCCTCCCTGGAGG	CACAATGAAAGTCACCTTTGGTTGGTAAT	present study
KGH02_021	2	35812152	CCTTTCTACACTAGATGATGCCTTA	CCTTTCTACACTAGATGATGCCTTG	GACCTGACCATCCAAACCGATGAA	present study
KGH02_022	2	35820268	GCATCTACTTTGCCCTGGCCTT	GCATCTACTTTGCCCTGGCCTA	AAGCATGCAAAGTGAAAGCTAAACTGGAA	present study
KJS03_001	3	2992371	CAATTCGGCGCATCGCCACCA	CGGCGCATCGCCACCC	CTGCCGGAACGTAAAAACAAAAGTAGAAA	present study
KJS03_002	3	3392328	ACGTCTAGAGACCTTAAGGCTTTC	CACGTCTAGAGACCTTAAGGCTTTT	GTCGGCTTTCGAAATGCCTTGACAT	present study
KJS03_003	3	3595445	CCCAAAAGTAACTAGTGAAAATTTTATCTCA	CCCAAAAGTAACTAGTGAAAATTTTATCTCT	GGTTACCCTTGGCCATTGTTTCTGAT	present study
KJS03_004	3	3771649	TAATACTCTAAATTAGCGTCCAAACATCT	ATACTCTAAATTAGCGTCCAAACATCC	GGGCTAAAACTTTTTAAGCCCATGTCATA	present study
KJS03_005	3	4007709	TACATTATGCATTTAGCTTTCTTCATAG	CTTACATTATGCATTTAGCTTTCTTCATAC	CCTGATGTCAAGTGAATAAATTAGCTGAAA	present study
KGH03_001	3	4338025	CCCGTCTGCTCATCCTCACT	CCCGTCTGCTCATCCTCACC	CATTTTCACCTGGTGATCGGTCCTT	present study
KGH03_002	3	8182713	GTGTGGGATTGGCAGCGATTG	CTGTGTGGGATTGGCAGCGATTA	CGAAGAGCATCAGCAGCAGCCAT	present study
KGH03_003	3	8370978	AACTTGAAGTGGGTCCTCTACTGA	CTTGAAGTGGGTCCTCTACTGG	GGTGCGAAACTCGTATTGCCGATAA	present study
KGH03_004	3	8398821	AGATCGCCGCCTGTTCTGCAT	GATCGCCGCCTGTTCTGCAC	CGTGCCCATCTCCAAACTCGCAA	present study
KGH03_005	3	8414645	AGCCACCAGCCTGTGTGTATCT	GCCACCAGCCTGTGTGTATCC	ATTCCTCCCGTTCTTCATCTTGACATTT	present study
KGH03_006	3	8434986	CGCGGAGTCCTACAACGACC	ATCGCGGAGTCCTACAACGACT	GCGTCGAGGAGAGGGCGGAT	present study
KJS03_006	3	9601602	AACTTCAAATATACTTATTTCTCTTTTCCAAAA	AACTTCAAATATACTTATTTCTCTTTTCCAAAG	CGTCGCTCAGGTTTGTGTTAATTTATGAT	present study
KJS03_007	3	10467906	AAACCATTTTTATGATCCACACAACTAAATAAT	AAACCATTTTTATGATCCACACAACTAAATAAA	AGGGTACCGGTTCTGAAGAGACTAA	present study
KJS03_008	3	13618728	CGAACGGCATCTTAACGTAGCAG	CGAACGGCATCTTAACGTAGCAA	GAGAAGACAACATTCATCACGCCGTT	present study
KJS03_009	3	13776057	AATGAAACGCTAGAGACTAATGGCTTA	GAAACGCTAGAGACTAATGGCTTG	TCTCTACTAACAATTTCCCCCCAACTTAA	present study
KJS03_010	3	14106798	GAAAGGGAAGAGATAGCAGACTATG	GAAAGGGAAGAGATAGCAGACTATC	CCCTAAAGTTTCACAAAACAACACCGTTA	present study
KJS03_011	3	14171041	ACTGTATTTGCAGTAGCAGTGGC	GTACTGTATTTGCAGTAGCAGTGGT	ATGTGGAATCGGGTCCACCTACTA	present study
KJS03_012	3	14288844	ATGTACGTCGTCGTCGTCGTCT	ATGTACGTCGTCGTCGTCGTCA	GAGTCCTTCTTGAGGATCGGAGTA	present study
KJS03_013	3	14830128	GCGTCCCTCGTTACTCTGC	CTGCGTCCCTCGTTACTCTGT	GTGCCCAAACTAGGATCCGCGTA	present study
KJS03_014	3	14971782	CCCATCATCCCTTCCTCTTCCTA	CCATCATCCCTTCCTCTTCCTC	GGGAAGGAGAGGAGTTATAGGAGAA	present study
KGH03_007	3	15021527	GCATATCAGATTTGACAGACCAGAAC	GCATATCAGATTTGACAGACCAGAAT	GAGGTTCTAACCGAATGTGATGATGATAA	present study
KGH03_008	3	16458072	GTCGCCCCGGTTCTGCTG	CGTCGCCCCGGTTCTGCTA	GCGCGGTGAACGTCATGCTCAT	present study
KGH03_009	3	16551597	CGGTGATCCGCACGCGC	GTCGGTGATCCGCACGCGT	CTGCTCCGCTCCGGCGAGT	present study
KJS03_015	3	21033707	GTCTCCGAGTCCTACTTGGAG	ATGTCTCCGAGTCCTACTTGGAA	GGGGTCCCTTTAATATCACAGGTCAA	present study
KJS03_016	3	21309886	CCGTTGATCTCATTTAATCGAAGTGTTA	CGTTGATCTCATTTAATCGAAGTGTTG	CTATTACTGCTAATAGTGGTAGTAGTACAA	present study
KJS03_017	3	21344193	TATGGTTACATATGTGATCCGCAAGT	ATGGTTACATATGTGATCCGCAAGC	CCCGGGTGAAATGCTACAATGGTAT	present study
KJS03_018	3	22783071	ATAAATATGGGAAATACTAGAATGATATACAC	ATAAATATGGGAAATACTAGAATGATATACAT	GGCCGATTGCATGTACGAAGTACAA	present study
KJS03_019	3	23105608	GGTAAGAGAGGCGGAGACAGG	AGGTAAGAGAGGCGGAGACAGA	CAGGGGCCCGAACCTGTATAAAAAT	present study
KJS03_020	3	23491435	AAAACGATCAAGGTAACTCCGACG	CAAAAACGATCAAGGTAACTCCGACA	TAGAATTTTAAACTCCCCAAACAGACCATA	present study
KJS03_021	3	23883614	AGTATAGAAAGTTTTCACACAAAACACACT	GTATAGAAAGTTTTCACACAAAACACACC	CTCGTGGCACGCTTTTTAAACTGCTA	present study
KJS03_022	3	23957624	CGTTGTGCTATAATATACGTGCGATC	CGTTGTGCTATAATATACGTGCGATT	AAAAATTTAAGCGGACTGGGTCGCTTTTT	present study
KJS03_023	3	24172246	ACTTAAACGCTCGGCTTTAGCTC	ACTTAAACGCTCGGCTTTAGCTG	GGTGTGGGTCACATTGATTCAGCTT	present study
KJS03_024	3	25091244	GAAAAAGGTGAGGGTATTCTGTTTTTTAAAT	GAAAAAGGTGAGGGTATTCTGTTTTTTAAAA	TTTTCACACATCCCACACATACCAATAAAA	present study
KJS03_025	3	25172928	TTTATAATTGCACTAATTTTTCAAATAAAACA	TTATAATTGCACTAATTTTTCAAATAAAACG	GTCCCATAATAGGTGACGTTTTTGACTTT	present study
KGH03_010	3	25395900	CTTCTCATCGGCGGCAGAGT	CTTCTCATCGGCGGCAGAGC	CTCTGACAAATGATCTCTCCTCCCAT	present study
KJS03_026	3	27996878	TTAAGCAACTTTTGTATAGAAACTTTTTTTTT	TAAGCAACTTTTGTATAGAAACTTTTTTTTA	CACGCTTTTCAAACTATTAAACGGTGCAT	present study
KJS03_027	3	29187252	TAAGTTTGAGAAGCTGCATCACATA	AAGTTTGAGAAGCTGCATCACATG	GAATGTAGAAATGGTTTGTGAATGTGGTAT	present study
KGH03_011	3	31512460	TTGTGGAGGTCCAAACATTGTGT	CTTTGTGGAGGTCCAAACATTGTGA	GGAGTCTTAGAATGTTGATCTCTGACAAT	present study
KJS03_028	3	32608218	ATTAAGAAAGTATGTAGAAATGAGTGGTGA	AAGAAAGTATGTAGAAATGAGTGGTGG	CATTCACTTCTCCCACATACATTCACTTT	present study
KJS03_029	3	32808105	CACACCTAGCAAGCGCGGAC	ATCACACCTAGCAAGCGCGGAT	CTGATCATCCGCAAGCCACTGTATT	present study
KJS03_030	3	33002005	GAAATTTTGGTGTGATGGTTGAATAAAAT	GAAATTTTGGTGTGATGGTTGAATAAAAG	CATTCTTGTGCGTTTACCTTAGTCATGTA	present study
KJS03_031	3	33148842	ATATTGCATTATGCATCATCTAATAAGAGATT	GCATTATGCATCATCTAATAAGAGATC	GTTATTAAAAAAAATCTAAGTTTGCAACTC	present study
KJS03_032	3	34900043	ATCAACGATCTTAAGTCCCGCACAT	CAACGATCTTAAGTCCCGCACAG	CTCGTACTTGCAATGTCAGATCATACTTA	present study
KJS03_033	3	35561737	CCATAGTTTTCCGCGTCCAACTTTA	CATAGTTTTCCGCGTCCAACTTTG	TGAATAGTACTTTCCTCGTGACTTATGTTT	present study
KJS03_034	3	35942128	GCACTCCTGGAAACAACAAGTAAAC	GCACTCCTGGAAACAACAAGTAAAG	GATGCTTAGACATAAGCTCTTTCTCCTTT	present study
KGH04_001	4	1043226	CCTCAATCTTCTCCGTCTCTG	CTCCTCAATCTTCTCCGTCTCTA	CAAAGAGCTTGCTGGCACACCGTA	present study
KGH04_002	4	1759529	CAGTGGAGGGCCGGGTAC	CAGTGGAGGGCCGGGTAG	CTACAGGCTCATCATGGGCCCAT	present study
KGH04_003	4	1878622	TGTGCAGCTAGCTGCTGATCC	CTTGTGCAGCTAGCTGCTGATCT	GCCGTCACGTCTCTCTTTAAAGCAT	present study
KGH04_004	4	1991799	GACTCTATGATTTGGCTTGGTATCC	GACTCTATGATTTGGCTTGGTATCT	ACGCAACTTCAGCTTCTTCTTCCTAAATT	present study
KGH04_005	4	2371189	ATGACTATTTGCTTGCAGATATCGATC	GATGACTATTTGCTTGCAGATATCGATA	GGAGTCTGCAAGGACCAAATTTGCAA	present study
KGH04_006	4	6967578	GGTTTTCTTCCTCGAGGTGATACTA	GTTTTCTTCCTCGAGGTGATACTG	GTGAACTTTCTCCTAATCTCTGTTATGCTT	present study
KGH04_007	4	7021579	CACAGGTATGGAACCAACAAAAACTT	CACAGGTATGGAACCAACAAAAACTC	CAACCTGGAAGAAAATTATTTTGTTGTCAA	present study
KGH04_008	4	7025113	GGTTGTTTCTTGACACACTGTGGATA	GTTGTTTCTTGACACACTGTGGATG	GTAGCAATTGCTTCCATCGTGGAGTT	present study
KGH04_009	4	7031851	TAACAATTGCCTCCAATGTCGAGTTT	AACAATTGCCTCCAATGTCGAGTTC	TATAGGTTGTTTCTTATCGCACTGTGGAT	present study
KJS04_001	4	12534847	ACGACGGCGGCGGACAGT	CGACGGCGGCGGACAGG	GCCCACTCCACCAGGCGGAA	present study
KJS04_002	4	12778516	AGTAGATGGAGGTGCTGT	GCTAGTAGATGGAGGTGCTGC	CACGCCTCAACTTCTTGAATAATGAGTAT	present study
KJS04_003	4	12912640	CGATGTCCACCTCGCTAATAATGTT	GATGTCCACCTCGCTAATAATGTC	CCCGATGAAGGCGGAGCTACAA	present study
KJS04_004	4	13404485	GACCCCCACATCGGAAAAAATGC	AAGACCCCCACATCGGAAAAAATGT	GGAGACTGGAGCGTATTAAAGAAGATTAA	present study
KJS04_005	4	13640788	CCATCCTAGTCATTGGGTTAGGAATA	CATCCTAGTCATTGGGTTAGGAATG	GTTGGCCTTGTACATTTCAAATGGGATTT	present study
KJS04_006	4	13798238	AAAAAAACATATCATTTAATAGTTTGGGAAATA	AAAAAAACATATCATTTAATAGTTTGGGAAATG	GAGGTTCACAACTTCACATTCCTCATTT	present study
KJS04_007	4	14026343	GACGGACGAACGAACAAACCAC	GGACGGACGAACGAACAAACCAT	GCAGCCATTGTTGAGTTGTTCGAACAA	present study
KGH04_010	4	15390066	ATATTCAAGTGACAAGGATGACTTGC	AATATATTCAAGTGACAAGGATGACTTGT	GTCCCTCTAGCCGCAGAGCAA	present study
KJS04_008	4	16021780	ATACGTGCTCCGACTTATTGCCTA	ACGTGCTCCGACTTATTGCCTC	CTACACTTGCACCAAATGCCCTTCTA	present study
KJS04_009	4	16166516	GAGAGGAGGTGGCCGGAC	GAGAGGAGGTGGCCGGAG	TCTCTCTTTCTCCCACTCCTACCTA	present study
KJS04_010	4	16818538	GTATAGAAGGGATCGGGTAAATTTTAGT	ATAGAAGGGATCGGGTAAATTTTAGG	CCCTGAAAACTCACTCAATCCCTTTTATA	present study
KJS04_011	4	16999319	GTAGAAAAGACTTTCATCCTTAGAGTTTATTA	AGAAAAGACTTTCATCCTTAGAGTTTATTG	GATCATGCAAAGTATCTGTAGTTTTATGAA	present study
KJS04_012	4	17157142	CACTGAAGAAGCTCTAGGAGGAT	CACTGAAGAAGCTCTAGGAGGAC	CATGGCTCCACGACCGGGAA	present study
KGH04_011	4	17867962	ACTGTTCATGCTGACGCAGGCT	CTGTTCATGCTGACGCAGGCG	GGAGGCGCGGAAAAACCGAGAA	present study
KJS04_013	4	18368972	GGCTATTTCGAATTAGATTGCAAGAGTA	GCTATTTCGAATTAGATTGCAAGAGTG	GAGTAAGCAAATTGATGGGAGAATTGCAA	present study
KJS04_014	4	18599368	ATCAAGAACTCAAGATCGTGCAGG	ATCAAGAACTCAAGATCGTGCAGC	CTTCGATCTCTTCTCCCCTTCCTT	present study
KJS04_015	4	18726211	AGGAAATCAGGGTAGTACAATCTACAA	GGAAATCAGGGTAGTACAATCTACAG	GACCTACCCAGTAGTCGCACTAATT	present study
KJS04_016	4	18899549	AATAAATCTCTCATACTATATTTACTCTAGG	AATAAATCTCTCATACTATATTTACTCTAGC	GTGGGAATGGTGCATACATTGATTTTGTT	present study
KJS04_017	4	19211611	AATCGAAGGTGTATAATGATATACAAGTCA	CGAAGGTGTATAATGATATACAAGTCG	GTACCTACGACTACGAGTCGATCTA	present study
KGH04_012	4	20132588	AATTATATCATGACAATGGAAACTCAGTCT	AATTATATCATGACAATGGAAACTCAGTCA	AAACCACCTCAGTGCCCAATCTGAT	present study
KJS04_018	4	21110678	TAGATTTAAATTATAGGTGCAAGATGATCA	AGATTTAAATTATAGGTGCAAGATGATCG	GTCTCGAGCAAGGCAAGTCACCTT	present study
KJS04_019	4	21305446	CGAGTTCGAATCCTGGCTGGA	CGAGTTCGAATCCTGGCTGGC	CTCACGCGAGGCGCCCTCAA	present study
KJS04_020	4	21472721	GACATGTGGATCCGTTGGCTCT	ACATGTGGATCCGTTGGCTCC	GAGCCCATATGACAATCACTCCCAA	present study
KGH04_013	4	21734385	GAATCATAACTCGATTCGAACACTCG	GAATCATAACTCGATTCGAACACTCA	GCAGGAATCCAAGAACTGGGTGATA	present study
KJS04_021	4	22760222	CCACCGGAGGCATGGCTGT	CACCGGAGGCATGGCTGC	CGGCGGCCTCTCGCCCAAT	present study
KJS04_022	4	23114102	TCCAGCTTCCCGACACAACTG	CTTCCAGCTTCCCGACACAACTA	GGTCGAAGAGGATGTGCCTGGTA	present study
KJS04_023	4	23126372	ATTGGTTCAGCTCGTTAAACTCG	ACTATTGGTTCAGCTCGTTAAACTCA	TGAGCTAGGTTACGAGTTATGGAGTATT	present study
KJS04_024	4	23366063	GTATTTTTATAATAAATTTATCTTGGATCGAAA	GTATTTTTATAATAAATTTATCTTGGATCGAAT	GTCAAACTGATTCAGGTTTGACTAAGTTTA	present study
KJS04_025	4	23485871	ATCTTCTTTACGGCAGTAGTGGG	CATCTTCTTTACGGCAGTAGTGGA	AGGTATACATATCCACATCATCACCACAT	present study
KGH04_014	4	23586775	CGAGGCAGCGGTGGACG	GTCGAGGCAGCGGTGGACT	GCCACCCTCTCCGGCCGAT	present study
KGH04_015	4	24747105	CTTCTTGCTCGTCGGCTC	GCTCTTCTTGCTCGTCGGCTA	CTCACCATCGGTGACGGCTGAA	present study
KJS04_026	4	25093022	AAAGACTAGTCGGAGGAGGCTG	CAAAGACTAGTCGGAGGAGGCTA	TAGGGGAGGGCCACGTAGCATT	present study
KJS04_027	4	25164916	CCGACCTTAATAGCTAAATTGACAACAA	CCGACCTTAATAGCTAAATTGACAACAT	TAGTATCTGTGCGGTTTGCATTAGCATTT	present study
KJS04_028	4	25947245	CTCTGCCTAGCTCCTCTCTG	CTCTCTGCCTAGCTCCTCTCTA	GCGAGCAGTGACCGACGAGAAA	present study
KJS04_029	4	26137326	GATAGGGACTTAAAAGTTTTAGTCCC	GTGATAGGGACTTAAAAGTTTTAGTCCT	TTAGAACATTGCTAAGGCCCTGTTTAGAT	present study
KJS04_030	4	26227955	GCCCAAATACTATCAAGATATACTCA	GCCCAAATACTATCAAGATATACTCG	CTCCAAGCACCTGGCAAATTAACCAA	present study
KJS04_031	4	26422660	CCGCAGAAGGTGGCGGAGT	CGCAGAAGGTGGCGGAGC	CGGCTTGCGGCTACCTGATCTT	present study
KJS04_032	4	26647718	AATATTCTGTATTCAAGGCTTTGTTTTTTTTTA	AATATTCTGTATTCAAGGCTTTGTTTTTTTTTT	GCAAGGTGTCAAAAGCCTAAAATCCTTAA	present study
KJS04_033	4	26796353	ATACCACGTACGTACGTACGTG	ACTATACCACGTACGTACGTACGTA	CTTGCTGTGGCCACGGAAGCAT	present study
KJS04_034	4	29405465	GCCGCTCCAACGCCTGCT	GCCGCTCCAACGCCTGCC	AGGAGGGTGGGAGCTGGAGTT	present study
KJS04_035	4	29594692	AAAATAATATACTCTCTCCATCTCATAATATAT	AAAATAATATACTCTCTCCATCTCATAATATAA	CACGAACAGGGATATCACATCGCAA	present study
KJS04_036	4	29751343	AAAACTTTATTAATTATATTATGAGTTAATGGG	AAAACTTTATTAATTATATTATGAGTTAATGGA	CGAAAGAAGCTTATGCTCGCACGAA	present study
KGH04_016	4	30198373	AGGCCTAGATGTGTGCAGAGAATT	AGGCCTAGATGTGTGCAGAGAATA	CAGGATTTTGAGTACGTGCAAGGGTT	present study
KGH04_017	4	30381957	CATGGCTGTCAGCGAGGCG	GACATGGCTGTCAGCGAGGCT	CGTCCGTCGATGAGGACAGCTT	present study
KGH04_018	4	30462915	TGAATAAAAGCAGAGTCCTCCC	GCTTGAATAAAAGCAGAGTCCTCCT	GAAAATCTATCTCCTGAGGATGCTACTT	present study
KGH04_019	4	30511827	AGATCTACAACCAGCAAGGTCTGT	GATCTACAACCAGCAAGGTCTGC	GAGCTTGTTCCTTGACAACATTCATCTTT	present study
KGH04_020	4	31277196	GGATCGAAGACACGCAGACTTG	GGGATCGAAGACACGCAGACTTA	CAAAAACCCTTCTCCCTAGGCTCTT	present study
KGH04_021	4	31341572	CCTCCCCATTGGGTCCAGG	ATCCTCCCCATTGGGTCCAGT	CTGCAGTATAAATCGAAGGAAGTAGCATT	present study
KGH04_022	4	31450795	GATATTGACTGTGTTATTATCTTTTCTCAG	GATATTGACTGTGTTATTATCTTTTCTCAA	CATCTCTTGCTTCTGGCGCGCAT	present study
KGH04_023	4	31464748	GGTTTTGGCTCTGTGTTCAGGG	GGTTTTGGCTCTGTGTTCAGGA	GAGACACTGATAGGGTGAACAAAATGTAA	present study
KGH04_024	4	31609771	TTCTCTTAATATACATCGGCCGGT	TCTCTTAATATACATCGGCCGGC	TTTTTCGCCGGGCCGGCGAATA	present study
KGH04_025	4	31671271	GTTTGATCATGACCTTGAGAGGTT	CTGTTTGATCATGACCTTGAGAGGTA	GGTCCATCATCTCTCAAGTTACATACAAA	present study
KGH04_026	4	32083594	ACACGATGTGTATCCGGCCCA	ACACGATGTGTATCCGGCCCT	GCCGGCAGTGCTCGTCGCA	present study
KGH04_027	4	32196610	GTTGATGTTGGCCATCGTCGTT	GTTGATGTTGGCCATCGTCGTC	TATTGTCAGATTTAGAAGGCCACACCTTT	present study
KGH04_028	4	32223351	ATTCATCCATTGCTGAGAGTTGCTC	CATCCATTGCTGAGAGTTGCTA	ACAACAGCCCTATGTGGATACATAGTAAA	present study
KGH04_029	4	32241178	CAACAAAAGCTTAGATAAATTCCTTTTCAG	CCAACAAAAGCTTAGATAAATTCCTTTTCAT	AGCAAGAGTATTTCTTTGGATTGGTCGAA	present study
KGH04_030	4	32748870	CGTGAGCTTGCCGTACAACTCA	GTGAGCTTGCCGTACAACTCC	AAGAAACTGTTCATCAGGGAGGCATTATA	present study
KGH04_031	4	32807202	GGAAAAAGCAGGAGGAGGAGTC	GGGAAAAAGCAGGAGGAGGAGTA	GTCACGAACCCGAACGGGTTGAA	present study
KJS05_001	5	3172800	GAGCCATCCGTGATGGGCTATAT	AGCCATCCGTGATGGGCTATAG	GATGATTGTCATCTCTAACGGGTCTAAA	present study
KGH05_001	5	4137907	AATCCCATTAGATAATTACACTTCTTTTTTTTT	AATCCCATTAGATAATTACACTTCTTTTTTTTA	ATCACATGGTCCTTTCCTTTCCTTTCTTT	present study
KJS05_002	5	4663967	AGAACTCACTGTCGAACATGGAGT	GAACTCACTGTCGAACATGGAGC	ACCCGGTGGCGCGCCGAAT	present study
KJS05_003	5	4727311	TAATTTTTCCGTCACATCGTTCTAATTTC	TTAATTTTTCCGTCACATCGTTCTAATTTT	GTGGGTGTGTTTAGTTCACGCTAAAATTA	present study
KJS05_004	5	8157945	ACAAAAGGTAAAGTCATTGCCCACG	ATACAAAAGGTAAAGTCATTGCCCACA	GTGAAACATTAACCGTGCCAACCACAA	present study
KJS05_005	5	8504886	ATTGTCACGTCCGGAATTTCTATCC	GTCACGTCCGGAATTTCTATCT	GGACGAGGATTTAATACACATGTAAACGTT	present study
KJS05_006	5	8929640	CACCCTGCCTTTTTGATGAACAACA	ACCCTGCCTTTTTGATGAACAACG	GGTAATTGAGTTATCGTCCTAAGACCAAA	present study
KGH05_002	5	9137918	GCCTCGCCTCGCCGGCAT	CCTCGCCTCGCCGGCAC	GCGACGCGAGACGAGGCGA	present study
KJS05_007	5	9316830	CCGGTGAAGCAATTCTGTTCTGA	CCGGTGAAGCAATTCTGTTCTGG	GGCCTCAACTCCATATTGCTTTTATCAAA	present study
KJS05_008	5	9519668	ACCTTACATTAAAAGCAATATGACATATATC	GTACCTTACATTAAAAGCAATATGACATATATT	GGCCTCAGTTACACGTCGGGTA	present study
KJS05_009	5	9840692	GTGGTTCTTCACCGTGCAGTC	GGTGGTTCTTCACCGTGCAGTT	GGCTGGAAGTAGCAGCCACCAA	present study
KJS05_010	5	10233304	GGGCCGTGCCGTGCCGA	GGCCGTGCCGTGCCGG	CCGTGCTTGGGCCGCACCTT	present study
KJS05_011	5	10566214	TTATTTAAATTCCCGCGTTATCACTG	GCTTTATTTAAATTCCCGCGTTATCACTA	ACAAAGGTAAATAGGCGCGGCTAAATAAA	present study
KJS05_012	5	10932579	CATGTTTATTAAATTTGTACAAGGCACATG	CATGTTTATTAAATTTGTACAAGGCACATC	GGTTGAACTATAATAATTCCCGGTTCACAA	present study
KJS05_013	5	11327389	GGACCCACGTAGGTCCCACA	GACCCACGTAGGTCCCACG	GAGGAAGAGGGGAGGGGAAGAA	present study
KJS05_014	5	11685836	CGATAGGTTTCGGCACCACGG	CGATAGGTTTCGGCACCACGA	GCAGGCTTTCGCACCAGGGAAA	present study
KJS05_015	5	12087975	GTACTCAAATAATATGAATGGAATAAAATACCA	ACTCAAATAATATGAATGGAATAAAATACCG	GGCTCTAGTAGCTTTCCTCTCTTCTT	present study
KJS05_016	5	12458461	TAATGCTAATATTGAAACACATGGGTGTA	ATGCTAATATTGAAACACATGGGTGTG	GGTTGCTTTTTGAACTTTTTCATTCCGGTA	present study
KJS05_017	5	12906384	CTTGAACAAATTGTATAGCGTCCCT	CTTGAACAAATTGTATAGCGTCCCC	GAGGCGATTCCTTTGAAGAAGGTTGAT	present study
KJS05_018	5	13232318	TTTGCTCCTTCCTCGCCGAC	CTTTTGCTCCTTCCTCGCCGAT	GAGAGGAGGGAGGTAAAATGGACTT	present study
KJS05_019	5	13602020	AAGATCCAAAAAATCAACAAGGCTTAAAAG	ATAAAGATCCAAAAAATCAACAAGGCTTAAAAA	GTTGGACATATAAGATGTCATCTTGGAATA	present study
KJS05_020	5	13891241	GTATCTGGTTTTCCGGTTGAAGGATA	ATCTGGTTTTCCGGTTGAAGGATG	GTCCCTTAACTTGTCAACAAATCCGATTT	present study
KJS05_021	5	14117233	GTCTGTGACCAGTCACAGACC	GGTCTGTGACCAGTCACAGACT	CAGATCGCCTGTCGCCACCAAA	present study
KJS05_022	5	14541042	TGGGTCAAATAAATTAAGTCTAGTTTGTG	TTTGGGTCAAATAAATTAAGTCTAGTTTGTA	GGCATCTAAAGAAACATAGAAAGGAGGAA	present study
KJS05_023	5	14977719	GTCGATCCTTTCCTTCTCCGGT	CGATCCTTTCCTTCTCCGGC	TCTCAAGGATCATTTCCCCTCTATCAATT	present study
KJS05_024	5	15460485	CCTCTGTTGCAAAGCTCTACCG	GCCTCTGTTGCAAAGCTCTACCA	CCTTACCCACTAGACATGTGGAAGTA	present study
KJS05_025	5	15951512	CGGTGTACTTTGAAACAGTCGCC	CGGTGTACTTTGAAACAGTCGCT	CCTTGCTCTGCTGCTGGAGGAA	present study
KJS05_026	5	16145738	CTTAAAAGACTAGCAAAATACCATGCTTT	CTTAAAAGACTAGCAAAATACCATGCTTC	CCACTAGCATATAAGAAAACTCGTAAACTT	present study
KGH05_003	5	16548278	GCCTTAAAGACTGGATTAAAGCATATTAA	GCCTTAAAGACTGGATTAAAGCATATTAT	GATCCTCTAACCGGTATTGTGTCCTT	present study
KGH05_004	5	17722288	CGACGTTGAAGTCGTAGGACTC	ACGACGTTGAAGTCGTAGGACTA	GCAGGTGCCCGTCGGCGA	present study
KGH05_005	5	17887666	GCATTTGTAGACCCCCTTCTTGG	AGCATTTGTAGACCCCCTTCTTGT	CCGGAACATTGTTACTCTCATTGGTTATT	present study
KJS05_027	5	21034410	CGCGGTGACGTTCGAGGTG	CGCGGTGACGTTCGAGGTC	CAGCACGCTGAGGATGCCGTT	present study
KJS05_028	5	21280487	ATAAAATATGGCTGTGATTTATCTAAACGG	GATAAAATATGGCTGTGATTTATCTAAACGA	CCGCTTGGAACACACTAGCTAGAT	present study
KJS05_029	5	21567051	AAGCATAATCTAGAATGCGTCACATC	CAAGCATAATCTAGAATGCGTCACATT	TGCCTATCAAAATAAACCAACCTAGTACAA	present study
KJS05_030	5	28816449	CATGGTTATGATGTGCAATAACCTTTTTT	CATGGTTATGATGTGCAATAACCTTTTTA	CCGCGAGTTATACCCTGGTTTCAAA	present study
KJS05_031	5	28853059	GTGCGTGCATACATATAGCTAGT	GTGCGTGCATACATATAGCTAGC	CTGATCATGAATTCGACCTCCACGAA	present study
KJS05_032	5	29217223	AAAATATTGTGCAAGAAATGAATGGACACT	ATATTGTGCAAGAAATGAATGGACACC	CAACACCATGTGAAATAGCATTTCCAGTA	present study
KJS05_033	5	29590621	TGAGCGATCACTAAATCATCGTCA	GAGCGATCACTAAATCATCGTCG	GATCCCACCAACACCAAATGGTAATTATT	present study
KJS05_034	5	29828758	GACCGGAAGGCAAAGTTATCAAGA	ACCGGAAGGCAAAGTTATCAAGG	GCAGATGGAGAATTCTGAGCGAAATTAAA	present study
KJS06_001	6	1455037	GGAATGATCGTTTGATTGCACCACAT	GAATGATCGTTTGATTGCACCACAG	GTCTATGTTTCTCATCTCATTCCTGTGTT	present study
KJS06_002	6	2292909	ACCTTCTTCTTCTTCTTCTTCTTCTC	CACCTTCTTCTTCTTCTTCTTCTTCTT	GCGTAGAACAAGAAGAAGAAGAAGAAGAA	present study
KJS06_003	6	2438361	AAGACATGCCAGAACATCCACC	GTAAGACATGCCAGAACATCCACT	ATCTCTGTTTGAGAATTGGAGTTAGGCAA	present study
KJS06_004	6	2604956	AGGTTAACAAACTGTTCGAACAGCC	GAGGTTAACAAACTGTTCGAACAGCT	GGAATCACCTCACATCCGCCCAT	present study
KGH06_001	6	3300607	GGGTGGCCGGCGGAGCAA	GGTGGCCGGCGGAGCAG	ACGCTCCGCCCGCGGACTT	present study
KGH06_002	6	3306874	TGTAACTGCACCCTTGGCTC	CCTTGTAACTGCACCCTTGGCTT	CTTGTCTCGAAGGCTTTGAGATGGTT	present study
KGH06_003	6	5167941	CGGTGTCCAGCGGTCCTCT	CGGTGTCCAGCGGTCCTCA	CGTGCTGCCGCCATCGCCAT	present study
KGH06_004	6	8917092	CAACAAAGCCCTCGGCCACC	ACAACAAAGCCCTCGGCCACT	CTTTGAACGAGATGAGATCGTTGACATTT	present study
KGH06_005	6	8937542	CCAAATGTCAACGATCTCATCTCG	CCCAAATGTCAACGATCTCATCTCA	TGCTCCATGTTTCCAAAAGATTATAGCTTT	present study
KGH06_006	6	9219139	GAGGGAGCAGAGGGGAGATATA	AGGGAGCAGAGGGGAGATATG	CCTGTCATTCTCAATCCCTTCCTCTT	present study
KGH06_007	6	9289417	AGAGACAATCGCCAACTGGCC	AGAGACAATCGCCAACTGGCG	CGCCTATGGCGTCAACACCGAA	present study
KGH06_008	6	9566049	AAAATACATTTTCTTATTTAATCTCCCATTGAA	AAAATACATTTTCTTATTTAATCTCCCATTGAG	CTCCGGTTGCATATGCTACACCATA	present study
KGH06_009	6	10279890	GCGTGCTGCCGGCGATG	GTGCGTGCTGCCGGCGATT	TGGTGTGCCTCATGGGTGCCTA	present study
KGH06_010	6	10447926	GATGACGTGTGGAGTACAGATTCATA	ATGACGTGTGGAGTACAGATTCATG	CTAGGGAAGGCAATGCTATTAATCCATTT	present study
KJS06_005	6	12179179	CGGGCCTAAACTAGAGCCCG	ATCGGGCCTAAACTAGAGCCCA	TATAGTTTAGGCCCGATTGAGATGAGTAT	present study
KJS06_006	6	12329977	GGATTATTTTATTATATCTGGAGAAATTGGG	GGGATTATTTTATTATATCTGGAGAAATTGGA	GCCAAGGGCAAACTTGTCTTTAATGATTT	present study
KJS06_007	6	12580425	CACATAAAATAGTAAGGGAACAGCTATATA	CACATAAAATAGTAAGGGAACAGCTATATT	CAAGGGACATTTACTAAAATCGAAACCTAA	present study
KJS06_008	6	12772228	TAATCTACTAATCTCGTAGATATATCCGA	ATCTACTAATCTCGTAGATATATCCGG	GTATAAAACATTGCGTACCTGTGTAGATAT	present study
KGH06_011	6	13501409	GAGGACATCGTCCTCTGGTAC	GAGGACATCGTCCTCTGGTAG	CACGGAACATGGTGCAGGCCAA	present study
KGH06_012	6	13715792	AGTTAGCCTTATTTATTCCAATTCCTAATC	GTAGTTAGCCTTATTTATTCCAATTCCTAATA	GCGCTAAAAGGGCTTTGATTTATGGTATA	present study
KGH06_013	6	14151281	CGCGCATCTGGATCAACAACTA	CGCGCATCTGGATCAACAACTG	GCGCCTCGTCGCGGCACAT	present study
KGH06_014	6	14208619	CTCCTCCTCCCGCCTG	CCTCTCCTCCTCCCGCCTA	GAGGGCTGCGGCTCGGCTT	present study
KGH06_015	6	14773434	GACATTGGTTCAGTTTGGGATTG	GCTGACATTGGTTCAGTTTGGGATTA	GCTGCTCTGGATAAATTAAAGGAGACATT	present study
KGH06_016	6	14907581	ATTTATCACGATCCCTTGAGGCTG	ATTTATCACGATCCCTTGAGGCTA	TGGTCAAGTGGTGGGATGACAACAT	present study
KGH06_017	6	16429856	CTGGAATCTACGTGGAGTCC	CCTCTGGAATCTACGTGGAGTCA	GTACAATAATCCTCATGAGCCAGCGAT	present study
KGH06_018	6	16440691	GCTTCTAACTCTATGCTATTTCAG	GCTGCTTCTAACTCTATGCTATTTCAT	CATCTGGAACAATGGGAGCTTTAATAGAT	present study
KGH06_019	6	16507688	CCCATCTTCCTCCCTCCTCA	CCCATCTTCCTCCCTCCTCG	CTGGCCAGGCACGTGCGGA	present study
KGH06_020	6	17005893	AATGCTTCTATTACCTTGGTTAAACTTTCA	GCTTCTATTACCTTGGTTAAACTTTCG	CTGCGATGGATTGGATGGTTGGTTT	present study
KGH06_021	6	17285715	CGCCTGCGAATGATCGATCG	CTCGCCTGCGAATGATCGATCA	CGTCCTGTGTTCACGCACGCAT	present study
KGH06_022	6	18066193	CACCTGTTGCATGATCGCCTG	GCACCTGTTGCATGATCGCCTA	ATCGCTGCCAGGCTATTTTCACCAT	present study
KGH06_023	6	18163084	CAGATACGGAATGAGAAAGCTCGAT	AGATACGGAATGAGAAAGCTCGAC	GCTTTTTCCTCATGTTGCTCAGGCAT	present study
KGH06_024	6	19101835	GGAAAGACGAAGAAGGTGGAGG	GGGAAAGACGAAGAAGGTGGAGT	GGTCGCCGTGGGTGCTGCT	present study
KGH06_025	6	19437412	TATTGTACTTGAGCGCATTTCCAG	CTTATTGTACTTGAGCGCATTTCCAT	CCACCTCCATATCAATGTTTGTTTACCAA	present study
KGH06_026	6	20282850	GATGACAGCGCGGCGGTG	CGATGACAGCGCGGCGGTA	GGCCGACGCCCGCCGTAT	present study
KJS06_009	6	20551516	CTTCCAAAATCTGATTTACCCTTTCG	GTCTTCCAAAATCTGATTTACCCTTTCA	CTTATCATCCGCAGATAGACCGACAA	present study
KJS06_010	6	20800091	GCCTAACTATTTATCATATGTCTTAGTTAATA	GCCTAACTATTTATCATATGTCTTAGTTAATC	CGATAGAGCTAAATTGAGATACTAGGACTA	present study
KJS06_011	6	20976276	AGAACGACCACAACATGTGTCAG	GAGAACGACCACAACATGTGTCAA	GTCCCACGCGAAAGCACATATCTAA	present study
KJS06_012	6	21537543	ACAAAGAGAAGTAATAAAGTTTCAATTTACTTT	ACAAAGAGAAGTAATAAAGTTTCAATTTACTTC	TTGAACCCGAACAAACACAAATCGAACAT	present study
KJS06_013	6	24268236	CTCTATAGTGATCATTGCCGGTCA	CTATAGTGATCATTGCCGGTCG	GAATTTAACGTGAAAAACCCTTGCGGAAA	present study
KJS06_014	6	24384029	GCCGGCGTTCAAGTTCGCCT	CCGGCGTTCAAGTTCGCCG	AATTATTGACCGCCGGTGCTTCTCT	present study
KJS06_015	6	24682553	TCTAATTTCTCTTTCATTTTCTAAATTCTAT	CTTCTAATTTCTCTTTCATTTTCTAAATTCTAC	GTTGCAGCTTCTTCAAGTTCAATCTAGTT	present study
KJS06_016	6	26586136	CATAGGGATGGGAAATTTTAGAAGTGT	ATAGGGATGGGAAATTTTAGAAGTGC	CACCCAAACTTCAAAAGTTCCCTATCTA	present study
KJS06_017	6	26747288	GTGAATTAAAGCAGAATTGAATGTGGAAAATA	GAATTAAAGCAGAATTGAATGTGGAAAATC	TCAATTCCCCACTACTCTCTCATCATTTT	present study
KJS06_018	6	26751600	GTTCGGCACCCCTTTTCCCAAA	CGGCACCCCTTTTCCCAAC	TGAAAAGCGTGTGCGCGGAAAACAA	present study
KJS06_019	6	27209983	CCTCGTCTCCTACCCCGCA	CTCGTCTCCTACCCCGCC	GAGAGGTCGCTACTACTACTAGTCAT	present study
KJS06_020	6	27423294	AATCAATTATCGTCCACTTTATTAATTATGAAT	AATCAATTATCGTCCACTTTATTAATTATGAAC	AAACATTAACACAACCAAATGCACACTATT	present study
KJS06_021	6	27485513	GCCGCTACTAATAATAAGTCGTCGT	CCGCTACTAATAATAAGTCGTCGC	CGCAGCAATAAATTTTCGTAAATTTTAAAT	present study
KJS06_022	6	27693795	AAGTGTCCAAGAGCCTTATCATCCA	GTGTCCAAGAGCCTTATCATCCG	CCAGCCTTGTCGTCGGAGAAATTTT	present study
KJS06_023	6	27907310	CATAAACTAACACCGACCGAAATTCAAT	ATAAACTAACACCGACCGAAATTCAAC	TAGCAGGGATCAAAAATTTGGGGTTGAA	present study
KJS06_024	6	27917378	CAGGTGTGGTCACCTCTCACTA	AGGTGTGGTCACCTCTCACTG	GGGGGGTATACTCACCCTCTCTA	present study
KGH07_001	7	183081	CATTGCGACATTTGTAGTATCGTCG	GCATTGCGACATTTGTAGTATCGTCA	GGATCTCGTGGAGCCGTGACAA	present study
KGH07_002	7	1579252	GCGCCTCTCCCCTCCCC	CGCGCCTCTCCCCTCCCT	GAGGCGGCGGCCCACGAAA	present study
KGH07_003	7	3190324	CAATTTTAACTGCTCCCTACACAGATA	CAATTTTAACTGCTCCCTACACAGATT	CTTGGGTGTGAAAGTGAAAACATTTGTGAA	present study
KJS07_001	7	5205982	GTTGAGCTTTCCACAATTCCCTCA	GAGCTTTCCACAATTCCCTCG	GGTTGGTAAATTTGGGGATAAAGGGAAAT	present study
KJS07_002	7	5379008	GTGGGTCCTCATACAGTCCTCA	GGGTCCTCATACAGTCCTCG	CCGGGGCGCCTGGGAGTA	present study
KJS07_003	7	5895703	GTTCTATCACAATGTTACTACAAGAGTC	AGTTCTATCACAATGTTACTACAAGAGTT	GCAAGACACTTTGTTACTGCAAAGCTTAT	present study
KGH07_004	7	7951167	GAGTACGTCGCCGTCTCGG	CGAGTACGTCGCCGTCTCGT	ACGCCGTGCAGGGTGGCCT	present study
KJS07_004	7	9500497	CCCAGAGTTTGAGTATGCGTCAA	CCCAGAGTTTGAGTATGCGTCAG	CTACTCCTCGGAGAAGCCACCAT	present study
KJS07_005	7	9607817	CGAAGCTCAAGAAGTATTTATAATAATACAATT	GAAGCTCAAGAAGTATTTATAATAATACAATG	GGGGTGGGGGATTTAATTTGTTTTCTTTT	present study
KJS07_006	7	9878472	GGTAAAATTTCAAAACCAGACAGCAC	TTGGTAAAATTTCAAAACCAGACAGCAT	TCTGCCTTTTGTACCAAGGATTGACAAAA	present study
KJS07_007	7	10088239	ATTAAGGACTCATTTTTATTGGCCGCA	AAGGACTCATTTTTATTGGCCGCG	GCTTGCAGGTTGAGCTTTAGTGGAA	present study
KJS07_008	7	10239708	CGCCAGTACACCGTACTGACAA	GCCAGTACACCGTACTGACAG	GCGGTTGGGTTGTGCGGGATAA	present study
KJS07_009	7	10454269	CATCCTTGAGCACATTGAATCCCA	ATCCTTGAGCACATTGAATCCCG	CGCGGGAATTTAAATAAAGCGATAATGCAT	present study
KJS07_010	7	10654969	GGAAAGATTCATAATAGAGATTACCTGAAT	GAAAGATTCATAATAGAGATTACCTGAAC	CTGCAAAGGAAAATGATTACACAGAGGTA	present study
KJS07_011	7	10865813	GAAGGATAGGTTAGGATTCGGAGA	AAGGATAGGTTAGGATTCGGAGG	AGTTCGATTCGGATCGGCCTCTTT	present study
KJS07_012	7	11294662	GAATGTTTTTGAAATAGAAACACAACCTAG	TGAATGTTTTTGAAATAGAAACACAACCTAA	CGCGACAAGTTTTCCTTTTGGTTCTTATT	present study
KJS07_013	7	11590149	ATTAAATTGAAAGGCTGAGAGCCTTGT	AAATTGAAAGGCTGAGAGCCTTGG	CTTTTATAAGCTGGAATCCTATGTGTACAT	present study
KJS07_014	7	11777418	ATCTTGTTCTTGCTTGTTTCTTCGATTTT	CTTGTTCTTGCTTGTTTCTTCGATTTG	CCGGTGCAGATCAACCTTATTCCTT	present study
KJS07_015	7	11876978	GGTCTGATTGGCCACATACCACA	GTCTGATTGGCCACATACCACC	CAACTCAGTGTACTGCCGGTCTAA	present study
KJS07_016	7	12288343	CAGTATGGGTTTTCCTCCGCG	CTCAGTATGGGTTTTCCTCCGCA	CCTCCCTAGGAAATTAACTTAGGACTATA	present study
KJS07_017	7	12502910	CGGCGACGACCACGAACCAT	GGCGACGACCACGAACCAC	TGTCGTTCCGGAGGTTCCCGAA	present study
KJS07_018	7	12740701	GGAGGGGAGGCGGCGGT	GAGGGGAGGCGGCGGC	CACCACGTCAACAAATAATCACAAGTCAA	present study
KJS07_019	7	12903072	CGAGAGGCAGCGGAGGTC	GCGAGAGGCAGCGGAGGTT	CTGCCACATCCGGTGGTGCTT	present study
KJS07_020	7	13113832	AATAGTTAGCTATTTACAATTAATACAGAGTG	AATAGTTAGCTATTTACAATTAATACAGAGTC	CAGTCGACTTGGGCATAAGAACCAA	present study
KGH07_005	7	13324721	ATTCCTGTATTGGTTCGGAGCAC	ACATTCCTGTATTGGTTCGGAGCAT	GCTCACGTCAGCCAAGCATATGTTT	present study
KJS07_021	7	13501565	TTATTAGTACCCACTACCCAAACACT	ATTAGTACCCACTACCCAAACACC	ACATTGGGTATTATATAGGGTGTCGCAT	present study
KJS07_022	7	13701611	TTAGGTGTAGACGGGTGTCG	CCTTTAGGTGTAGACGGGTGTCA	ATCATAGTCGGATCCAAGTAATTAGTTCTA	present study
KJS07_023	7	13900663	AAATCAACTCATCCAATGTGCGTGTAT	ATCAACTCATCCAATGTGCGTGTAC	TAGATCTTCTCTTGCTTGAGTTTTGCCTT	present study
KJS07_024	7	14100181	AAAGTTAATTTCCGATTTCGCGGCC	GAAAGTTAATTTCCGATTTCGCGGCT	TAAGGGTTCTCGCCGTGCGTATTAA	present study
KJS07_025	7	14261955	ACCTTATATTTTTGTTGTAGCAGTGAATAC	ACCTTATATTTTTGTTGTAGCAGTGAATAG	CTGGAGTAAGTATATACGGCTGCTAATTA	present study
KGH07_006	7	17883910	CACAATGCAAAGGCAGACATAGAAG	AACACAATGCAAAGGCAGACATAGAAA	AAATTTCCGATCTCCTTCCATTCAGGTT	present study
KGH07_007	7	19741549	AGTGTGCCTGTCTCTTGGGAC	ATAGTGTGCCTGTCTCTTGGGAT	CCAGCAAGATTCGCTTGTTGGGATT	present study
KGH07_008	7	21104616	CAGAAGTTGCCGAGGGGCTG	GCAGAAGTTGCCGAGGGGCTA	GCGCTCCTAACCTCCCTCCTA	present study
KGH07_009	7	21293691	CGGACGCCAGGAAGAGCTC	GCGGACGCCAGGAAGAGCTA	GGCGCGCACGTCTACCTGAT	present study
KGH07_010	7	21345932	AAGACACAGCGATCGAGCAGCA	AAGACACAGCGATCGAGCAGCT	GCCGGCAGCATCAGGTAATATTAATAATA	present study
KGH07_011	7	21385114	GGTTCTGCTCTGAATTTGCACCTT	GTTCTGCTCTGAATTTGCACCTG	TCCAGGAGATTGGTGCTACTGCTA	present study
KGH07_012	7	21671752	CAGTCAATCATTGCCGCACTTCG	CAGTCAATCATTGCCGCACTTCA	CACTCCCGCTCCATGTCCTGTA	present study
KGH07_013	7	24575395	ATCATCAATCGAGATTCTAAATACATACTC	ATAATCATCAATCGAGATTCTAAATACATACTA	CCGGAGATCGAGATGAAGCTCAAA	present study
KGH07_014	7	24686590	GGGCAGCGGCGGGCGA	GGGCAGCGGCGGGCGT	CGCCCTCCACCGCCTGCT	present study
KGH07_015	7	25327472	GCCTCCGCCGCCTTCTTG	CGCCTCCGCCGCCTTCTTT	TGCAGGAGTTGCAGGAGGCGAT	present study
KGH07_016	7	25520705	GCATACACTGTGGCAGACCTAC	GCATACACTGTGGCAGACCTAT	ATTGTCAGCACAGAAGCTGCCTGTT	present study
KJS07_026	7	25894688	GGGTAATTCGTCCGGTTTGCATG	GGGTAATTCGTCCGGTTTGCATA	AAACTGGACATTCTTCACCCCCCAA	present study
KJS07_027	7	26092398	AAAAGAAGGGAAAATCAGGCGCTCT	AGAAGGGAAAATCAGGCGCTCG	GGGCTGTGCAGCCCATTTACGAA	present study
KJS07_028	7	26560757	GCAATGGGATTTGAGTAAACTAGATAG	ATAGCAATGGGATTTGAGTAAACTAGATAA	CATATGTAGATAGGAGGGGGACTGTA	present study
KGH07_017	7	26963593	GGGTTTCTGATGTTCTCCCAACT	GGGTTTCTGATGTTCTCCCAACC	CTTCTCCGACTCACCCTCTGCTT	present study
KJS07_029	7	27244224	AAGGATAGTCATTCGGACAAGTAGC	CAAGGATAGTCATTCGGACAAGTAGT	TTAGACAGCGGGCTGTATCAGCTAT	present study
KJS07_030	7	27652006	GCGCCACTTGAATTCTGTTTTTTTTTTA	GCGCCACTTGAATTCTGTTTTTTTTTTT	GAATGCTGTTGTGTTCCCTCTCTCTT	present study
KGH08_001	8	269238	GCCGACGAGCGTGATTGCG	CAGCCGACGAGCGTGATTGCT	GGAACCCGATCTCCGCGATGAA	present study
KGH08_002	8	1287293	CGGATGCTTCGCCGCCTG	CCGGATGCTTCGCCGCCTA	GAGATCTCCGGTTACGAGCTCGTT	present study
KGH08_003	8	3988029	AATCATATTTCATTATGTTCATTGTAGTTAAAG	AATCATATTTCATTATGTTCATTGTAGTTAAAC	CCATTTAATCTCCTGTGAGTATCCTTGAA	present study
KGH08_004	8	5319168	CCACACCTGTGCATATTCAAAAGGT	CACACCTGTGCATATTCAAAAGGC	GTTCCTGACGGAGCGAGTTCCTT	present study
KGH08_005	8	5383178	AAATGCCATGTAATTATTGCTATTCTTAAAAC	AAATGCCATGTAATTATTGCTATTCTTAAAAG	CCGCAAGATTGGAGTTGTGAGGTAT	present study
KGH08_006	8	5577588	CAACAACAAAACCTTGAACGTTTGCA	CAACAACAAAACCTTGAACGTTTGCC	CGAGGCGAATGCTCCTCAGGTA	present study
KGH08_007	8	5681862	CCAATTCCTCGATCTTCCTATACTTAA	CCAATTCCTCGATCTTCCTATACTTAT	ACGCCCCCATGGATGTACGGAT	present study
KGH08_008	8	6057127	CCAATCGTCCACACTGGTAATCG	CCAATCGTCCACACTGGTAATCT	CGCATATGTGCTCGACCTCCCAT	present study
KGH08_009	8	7550250	CAAACAGTACAGACCCCAATGTCTT	CAAACAGTACAGACCCCAATGTCTA	GTATTGTGGAGAAATGCCACGGTGTT	present study
KGH08_010	8	7694157	GGCCCCTGAAAACATCAGGCTA	GCCCCTGAAAACATCAGGCTG	GGCGGGTAACCGTGGAAGACAT	present study
KGH08_011	8	7711263	TGATATTTCTTCCTAAGCCAATAACTTG	CTTGATATTTCTTCCTAAGCCAATAACTTA	TCCATGTCTAGAGTTTGTGATGAGCTTT	present study
KGH08_012	8	7760906	ACAGCTCCTTCTCTCGTCGCTT	CAGCTCCTTCTCTCGTCGCTG	CTCGACATTTTCTTGAACCTGCCCAT	present study
KGH08_013	8	7778741	CCGTCGGCGGCCATGACTA	CGTCGGCGGCCATGACTG	TCCCATGGCCGTCGGAGTAGAA	present study
KGH08_014	8	8298135	CGTGAGAGGTTAGAGCTATTTGC	GCGTGAGAGGTTAGAGCTATTTGA	ACAATGAAGCAAACTCCAGGAAGATGAAA	present study
KGH08_015	8	8813868	GAGTTAATGCAAGCTAGGCAGGC	ATGAGTTAATGCAAGCTAGGCAGGT	AGGTCATACCAGTTGAATAGTGATCTGAA	present study
KGH08_016	8	9510603	GAAGAATATATGCTCAAATTAAAAGGCATTG	ATGAAGAATATATGCTCAAATTAAAAGGCATTT	CATCCCCAAGCCATGTAAGCACAAA	present study
KGH08_017	8	9921530	GTGTGTATGCTACTAATAATTAGGTGCA	GTGTATGCTACTAATAATTAGGTGCG	CAATCCATCCTTCCTCTCTTTGTCCAT	present study
KGH08_018	8	10284275	AGCGAGGTAGAGCGCCTCG	GAGCGAGGTAGAGCGCCTCA	TTCTTCGACAGCAACGCGAAGGTTT	present study
KGH08_019	8	10453731	GCCTCGAGATTGAACCCGCAT	GCCTCGAGATTGAACCCGCAC	GGGGGGTGTTTTGGGGAAGATTTTT	present study
KGH08_020	8	10926383	CACCTCCTCCACCTGCACC	CCACCTCCTCCACCTGCACT	GCAGGTCTACTGGGACACGAGTT	present study
KGH08_021	8	11510855	CGATTTCACCTTCGCGTTTCCC	CCGATTTCACCTTCGCGTTTCCT	CCTTCTTCGCTGCCAACGCCAA	present study
KGH08_022	8	11981330	AGAATTGCTCTGACGAAGAAATAAGTG	CAGAATTGCTCTGACGAAGAAATAAGTT	GTGTAAAGGCTATACGATATGCGAACATA	present study
KGH08_023	8	12914511	CGAACACCTTGTTCACGTCCTCA	GAACACCTTGTTCACGTCCTCG	CAGAGTACTTGACCGGGAAGAAGAT	present study
KGH08_024	8	14374315	GGCGCTCCCTCCTGCTCG	AGGCGCTCCCTCCTGCTCA	TAGGGGGGAGAGGGAGGAGAAA	present study
KGH08_025	8	14715341	CAAAATGGTTATCTTCAGAGCCGC	CCAAAATGGTTATCTTCAGAGCCGT	GGTTGAAGTGCAAATGAGCCAGGTT	present study
KGH08_026	8	15200594	AATAAGAGCGGAGGTGGGTGG	GAATAAGAGCGGAGGTGGGTGA	CATCATCGCACCTTATGGTGCTAGAA	present study
KGH08_027	8	15481942	CATCCACGCGTTTCATAATTTCTCAC	CATCCACGCGTTTCATAATTTCTCAT	AGCAAGACACATATGTATCAGGCACATT	present study
KGH08_028	8	16449640	CATTCTTGCAATAATCAATCAACCTC	GCTCATTCTTGCAATAATCAATCAACCTT	CAAACGTCTTCTCCTTCTGGATCCTT	present study
KGH08_029	8	16612067	AAAGATGGTAGTTAACATCTTGTAAGATCT	GATGGTAGTTAACATCTTGTAAGATCC	CCATGCTACTACGCCTGAATAATAGTAAA	present study
KGH08_030	8	17439797	CCTTGGATATGTTTAGAAATGTTGCAC	GCCTTGGATATGTTTAGAAATGTTGCAT	GGTCGCGACTACAAAAGAAAGTAAACTAA	present study
KGH08_031	8	17540888	ATGGACTACTACGAGATCCTCCAT	GGACTACTACGAGATCCTCCAC	TCGGTGGCGCTCCGGTCGA	present study
KGH08_032	8	17643955	GCCGACAAATCTCCGAGCTT	CTGCCGACAAATCTCCGAGCTA	CGCGAGTGCGATCGATCGGATT	present study
KGH08_033	8	17664969	GCCAACAATCCGGTAAGCAATTA	GCCAACAATCCGGTAAGCAATTC	CGAAAAATGGTTTTGACGGACGGATTAAT	present study
KGH08_034	8	17714734	ATGTGTTTGTACTTACTTTCTAATCCTTTC	ATATGTGTTTGTACTTACTTTCTAATCCTTTA	CCCAGTGGTAATTGCTTCCTCTGAT	present study
KGH08_035	8	18676150	AACTGACCATCCGATGAAGACAATC	GAACTGACCATCCGATGAAGACAATT	GGAGGCTCTACCTCTCTTTCTACAA	present study
KGH08_036	8	19033700	GGCATTGACGTGGCGCTTACA	GGCATTGACGTGGCGCTTACG	GTGTGAATGACAAATGGACCCACATATA	present study
KGH08_037	8	19220614	GGCTGCAGCGTCGGTGGT	GGCTGCAGCGTCGGTGGC	CGGCGCAGAGCTCGGCCAA	present study
KGH08_038	8	19716832	AGCAATTCAAGAGGTCTAGTACTCG	GAGCAATTCAAGAGGTCTAGTACTCA	CCCCTCTTGTGGACCTTGAAGTTTT	present study
KGH08_039	8	19881616	TCAGCAACGCGTAGCCCATG	GTTCAGCAACGCGTAGCCCATT	TGGTGACGACAACGGTGTTCTACAT	present study
KGH08_040	8	19905228	AAAAGAACTACTTGATTACTTTGGAATTTCTTA	AGAACTACTTGATTACTTTGGAATTTCTTG	TTAGAGGCTGAAGGTGAAGCTGCTA	present study
KJS08_001	8	21463546	GGCGGGATAAGTTCATCTGAGGT	GCGGGATAAGTTCATCTGAGGC	GAAGGACAAAATCGAATTCATTCACGAGTT	present study
KJS08_002	8	21655899	AATTAGAAATTTGATTGAAATTGGAACGATGTA	AGAAATTTGATTGAAATTGGAACGATGTG	CTACACACACAAACTTCCAACTTTTCCAT	present study
KJS08_003	8	22119651	GGCAGCCACCGCAGCA	CTGGCAGCCACCGCAGCG	TGGCTAGCAGCTGGAGGGGAA	present study
KJS08_004	8	22298129	ATGAACTATGAGGTGTTGCATCATATC	ATATGAACTATGAGGTGTTGCATCATATT	GCTTGAGATGTGTTTCCCTCCATCAT	present study
KJS08_005	8	22601345	GTGATGTATTTGAGTAATTTCTTAGGATA	GTGATGTATTTGAGTAATTTCTTAGGATG	CACATCACCAAATCCACATCACAAATCAT	present study
KJS08_006	8	23040011	GCTCTAGCCTTTGGTGACA	CTGCTCTAGCCTTTGGTGACG	GCTGTCGCTGCCACCGCCAT	present study
KJS08_007	8	23245752	ACTTTACTAAATTTGGTAAGATTGAAAATAACA	ACTTTACTAAATTTGGTAAGATTGAAAATAACG	GGTAAACCTCAGGCCTGTTCACTTT	present study
KJS08_008	8	23566994	CCAAGTGCTCATCACCTAACGC	CCAAGTGCTCATCACCTAACGG	CTCCTAAAAACTCCCTCCAACCCAA	present study
KJS08_009	8	23871834	ACAAGACAAGCAGATTGCTTCTGC	CACAAGACAAGCAGATTGCTTCTGT	GCACATGTAACGCCTAGGAAAGCAA	present study
KJS08_010	8	24086799	TATCTCAACTGCAAATATCACACATATTG	TTATCTCAACTGCAAATATCACACATATTA	GGTTTGCCATTTGTCCATATTTGTTGCAA	present study
KJS08_011	8	24337706	ACTATAAAAAAACACAAAATTAACTCTGATTTA	ACTATAAAAAAACACAAAATTAACTCTGATTTC	GCCTCATCTTTCCGCTTATGTTTATACTT	present study
KJS08_012	8	25290788	TCGTTGTCGGAGATTTAGGTCCA	CGTTGTCGGAGATTTAGGTCCG	CACAAAAGTCTGAAATATATCTTCACCCAA	present study
KJS08_013	8	25502964	TTGGGTATACCAACCATTCACCCT	GGGTATACCAACCATTCACCCC	TGTAGGATCGAATCATAATAACTAAGCCAA	present study
KGH09_001	9	4595478	ACTGGCATCTCTGCTTCTTTGTCTA	GGCATCTCTGCTTCTTTGTCTG	GGTTACCTGCTTGCTGTGCTCCTT	present study
KGH09_002	9	4973082	GGCAGCATAATAGGCCAGGCTA	GCAGCATAATAGGCCAGGCTG	CCGACTGGTGTCTCCGCCTA	present study
KGH09_003	9	5121916	GGCATAGAGCAGTGGCCTCTT	GGCATAGAGCAGTGGCCTCTA	CCATGGCTCCCATTGATACACCAAA	present study
KGH09_004	9	5126602	AAGCCTTGACAAGTACTTGTATGGTT	AGCCTTGACAAGTACTTGTATGGTC	CAAGTAAGGATCGGCTTGTCCTCTT	present study
KGH09_005	9	5805200	ATATTGGTGGAGAAAGCAGTCTCAC	ATATTGGTGGAGAAAGCAGTCTCAT	GTCACTAACTACAGTGACTCCTTGTTTAT	present study
KGH09_006	9	9431973	CCTCCTCCCATCCGCTGTCAT	CTCCTCCCATCCGCTGTCAC	TTTTTAAAGCAAAGGAAAAGGGGGAAACTT	present study
KGH09_007	9	9918781	CGTCGAGTGGCCTGACTATAC	CGTCGAGTGGCCTGACTATAT	GGTGGTGGCCTACGATCCAGAT	present study
KGH09_008	9	10379065	AGGCATGCAACATACTTCTTGACAATT	GGCATGCAACATACTTCTTGACAATC	GCTCCAAAGTCCGATACCTTTGCTA	present study
KGH09_009	9	10741078	ATATCGAAAAAGTTACTTGTATGGATGTAC	CTATATCGAAAAAGTTACTTGTATGGATGTAT	CAGCAGCCGATGTTGTGCTACTTAA	present study
KGH09_010	9	11442404	GTTTCCGCGCTTTGTGAACGAC	ATAGTTTCCGCGCTTTGTGAACGAT	CCGGAAGGTCCTATTACAAGTTGGAA	present study
KGH09_011	9	11540748	AGAAGCTGAGTTTTTGCAGACGTTG	GAGAAGCTGAGTTTTTGCAGACGTTT	AATCGTTGATGGCAGTCTTACTTCTCTTT	present study
KGH09_012	9	11568260	GCCACTGTGGCGTTGTGCC	GGCCACTGTGGCGTTGTGCT	TCCTGCGGGCGCACAGGCT	present study
KGH09_013	9	11791221	GGAGAGGAAGAGACCCTATAGG	GGGAGAGGAAGAGACCCTATAGA	GGTCATTGCATCTTGCTGCTGGAAA	present study
KGH09_014	9	12358633	CCTTTGTCATCTGCCCTGTATCC	CCTTTGTCATCTGCCCTGTATCA	GTTGGCATTTTAGCTCAGCGAGTGTT	present study
KGH09_015	9	12495597	GATACTATTTGAAGAGATGAAATCTCAAC	CTGATACTATTTGAAGAGATGAAATCTCAAT	TTCGGAGAAGATTTTGAATGCATGACCTT	present study
KGH09_016	9	12546207	ATGCATTGTGTCCGTTTACAATATACC	GAATGCATTGTGTCCGTTTACAATATACT	AGTAACCCCATGATGCAAACCTTATACTT	present study
KGH09_017	9	12575974	CGACCCGCTGGACTGCTCT	GACCCGCTGGACTGCTCC	TCCCATTTCCATTCCGGGATCTGAA	present study
KGH09_018	9	12959873	AAGTCATCCCACACCTTTGATCG	GAAGTCATCCCACACCTTTGATCA	GCTCTTAGGCACACGGCCCAAA	present study
KGH09_019	9	13601851	GCATATCATCCAAATAGTTATGACAAAGTTT	CATATCATCCAAATAGTTATGACAAAGTTC	CCACGTATGTTTGAAGAGTGATTATCACAT	present study
KGH09_020	9	14635830	CCAGGGTGGCCTCCTCCTA	CAGGGTGGCCTCCTCCTC	GAGGAGGCGTCCGCGCTGTT	present study
KGH09_021	9	17414249	GAAGCCTCTGGTAGATCCATATG	CGAAGCCTCTGGTAGATCCATATT	AGCAGAAGCTGCTTACTTCGACCAT	present study
KGH10_001	10	432398	CATAGCTCACTAGCGTCCGTCTA	ATAGCTCACTAGCGTCCGTCTC	GGCAACGGATTCGTCTACCTTGTT	present study
KGH10_002	10	584339	GCCGAAATCGACGTCCTC	GCTGCCGAAATCGACGTCCTA	CTCTACTTGACATCCTGGCGAAACAT	present study
KGH10_003	10	1141117	GGTGAGTGTGTACATGGCCTCA	GTGAGTGTGTACATGGCCTCG	GTATTCGCCGTCGAAGACCACAAT	present study
KGH10_004	10	2107854	GTGATTTTGAAATAGTAACATGGAAATCAC	GGTGATTTTGAAATAGTAACATGGAAATCAT	CAGATGATACATACTTAGTATAAGGTGGTA	present study
KGH10_005	10	2151487	GGCTTGCAGATGCCATGTACC	GGGCTTGCAGATGCCATGTACT	GCACCTGAGCATGTCCAGGACAT	present study
KGH10_006	10	2241754	GCACCTTGAGTTGCACAGAACTTT	GCACCTTGAGTTGCACAGAACTTA	GCCATGTGATCAACAGCAGTTTCTAATAT	present study
KGH10_007	10	2438975	GGCATGATCCGAATCTGG	GCTGGCATGATCCGAATCTGC	TGCATGCCCATGTGGTTACCTACTA	present study
KGH10_008	10	2518001	TGTCAACATCTGGGATATAATCTCT	CTTGTCAACATCTGGGATATAATCTCA	GAGACAAAATAGACCTCCCAGAAAACATT	present study
KGH10_009	10	2524054	CATCTTCTGTAAAATACTTTATGTTATGATTA	CATCTTCTGTAAAATACTTTATGTTATGATTG	CTGACAAGGCAAAATGGATAGCTAAGAA	present study
KGH10_010	10	2596048	CTTGGAACTCATCACCAGGAAAC	CTCTTGGAACTCATCACCAGGAAAT	CTCGACAACAAGACTGCATTTCTTACTAT	present study
KGH10_011	10	4027971	ATTCTGTCCTCGTTCCAAAATGCTTA	CTGTCCTCGTTCCAAAATGCTTC	CGCACCATTCTTGGGAGTTATTTTGTAAA	present study
KGH10_012	10	4053858	GGGAGAGGAAAATTTTGGATGCACTA	GGAGAGGAAAATTTTGGATGCACTG	CCACAGTGCTGATCCATACAGTCAA	present study
KGH10_013	10	4081648	GCAGAGCAGAACAACACATACAATAATAA	CAGAGCAGAACAACACATACAATAATAG	ACGACATGACTACGTTCTTTTGACGTAAA	present study
KGH10_014	10	4327595	CTTTACCTTCTAATTGGTTTAATTTGCAG	GTCTTTACCTTCTAATTGGTTTAATTTGCAT	CAAGGGTAGCCATTCGAAGCAAAGAA	present study
KGH10_015	10	4725869	ACAGAGAACGCACTTGGCATGC	AACAGAGAACGCACTTGGCATGT	GATGTGGAAATCTATGCCGCTGCTA	present study
KGH10_016	10	4744001	ACTGCGCTCCAACCACTG	GCTACTGCGCTCCAACCACTA	GAGCCACCCTATATGTACATACATACTTA	present study
KGH10_017	10	4914965	ACAGTTGTTCCCTGAGGTATCTTG	ATACAGTTGTTCCCTGAGGTATCTTT	ACAAGGCTGAGGCCACAGTAGAAAT	present study
KGH10_018	10	4950569	GGACCCCCTGTTTCCATCTTGTA	GGACCCCCTGTTTCCATCTTGTT	CTATACCTGCTCTGCTTCTACAGGTA	present study
KGH10_019	10	5461791	GCCTAGTCACAAGTCCAGGT	CTGCCTAGTCACAAGTCCAGGA	TAATGTAGAATGAAACGAATAGGAGTGAAA	present study
KJS10_001	10	5813299	GCCTCAAAAGATTTGTCTCACGATTTT	CCTCAAAAGATTTGTCTCACGATTTC	CGTCACATCAAATCTTTGGACACATTCAT	present study
KJS10_002	10	6011207	AAGTAAAATGAAATTAAACTTCCTTTTCTTCAC	AAGTAAAATGAAATTAAACTTCCTTTTCTTCAG	GTTAAATTCCCCAAGATTTGATGGTGGTT	present study
KJS10_003	10	6099319	GAAGTTTGGTTCCGCGAGGTACT	AAGTTTGGTTCCGCGAGGTACC	GTCAGTACCGTATCAGGGTCAGAA	present study
KJS10_004	10	6315307	GAGGTCTGACCGGCCCTA	GAGGTCTGACCGGCCCTG	CCAAAGTTTGGAAAGTGCCGGGTTT	present study
KJS10_005	10	6581912	TTTGTTCATGTTTAATTTTTAAAGGAACTAT	CTTTTGTTCATGTTTAATTTTTAAAGGAACTAG	GATCCTCAATTGTGAGATTGTGGGTTTAA	present study
KGH10_020	10	6716328	GGAACCGCTCCGGCCGC	GGAACCGCTCCGGCCGG	TCTGGGACAACCCGCTCGAGTA	present study
KGH10_021	10	6797449	AACTTACCTCAAGTCCATAGCATGA	AACTTACCTCAAGTCCATAGCATGC	CGCCTTACACGAAAGGGGATAATGAT	present study
KGH10_022	10	7271730	GTACATGTCCGTGACCTCTCC	GGTACATGTCCGTGACCTCTCA	CGCCGAGCGCACCGGCATT	present study
KGH10_023	10	7436052	AAGACATGCTACTACTATTATTCAATTAAAATA	AAGACATGCTACTACTATTATTCAATTAAAATC	GAGATTGCTGCTGCAGGACCAAATT	present study
KJS10_006	10	7508870	ATGGAATAGTCATTCTGCATCGCTA	ATGGAATAGTCATTCTGCATCGCTG	GCTTTCATCTATTTCGAACAAAGACAGCAA	present study
KJS10_007	10	7802770	GGAGATGATAGCTTTGATGTCTAGC	GGAGATGATAGCTTTGATGTCTAGG	ACCACAGGCGCTTGACGGCAA	present study
KJS10_008	10	8109463	ATGCCAATATTGGCAAATATTGTGCCT	GCCAATATTGGCAAATATTGTGCCC	GTGCTTTTTGAAATTTTTCATTCCGGTCAA	present study
KJS10_009	10	8465618	CCAAATAATAAAACATCCAACATAGAGATAGA	CAAATAATAAAACATCCAACATAGAGATAGG	CACCAACACTTGTGGAATATGTGAGATTT	present study
KJS10_010	10	8802277	CCGTTCCAACCGTCATAACCGT	CGTTCCAACCGTCATAACCGC	AAGAGGAGCTCCTTTTATAGGCAAGTAAT	present study
KGH10_024	10	9089540	ACTCTATCTTCACGAGGATTCCC	CTACTCTATCTTCACGAGGATTCCT	CCTTGAGGTCGCGATGTATGATCTT	present study
KGH10_025	10	9389161	GACAAAATAATCGACGCTCATGGC	GGACAAAATAATCGACGCTCATGGT	CTCTAAAACAGACAGTTCATTTGCCGTTT	present study
KGH10_026	10	9541536	GTCGAGTGCCCACTTCAGC	CTGTCGAGTGCCCACTTCAGT	GTACAGGTGCATGTACAGCTCGTTT	present study
KJS10_011	10	9601267	AGTTCTGAAAGTACATATCAGCGTACA	GTTCTGAAAGTACATATCAGCGTACG	CGAGGATTTGGATGTGGTGAGCATT	present study
KJS10_012	10	9971897	GTTCTTTTGGAGGGTTTGGGAAC	GTGTTCTTTTGGAGGGTTTGGGAAT	TTAATCATGCGTTAATCTATCGCTCCATTT	present study
KJS10_013	10	10376996	ATGTACAATATTAGTCTAGTAGCAGCC	GATGTACAATATTAGTCTAGTAGCAGCT	GGCCAACGGCAATCTCATCCGAT	present study
KJS10_014	10	10635040	GATTCGTGTTGGGGTGATGGGTA	CGTGTTGGGGTGATGGGTG	AAACCTCACGAGGACTGTGGGATTA	present study
KJS10_015	10	11010846	AAAAATAACAGAAATCGACAATGAACAAAAGA	AAATAACAGAAATCGACAATGAACAAAAGC	AAAGCCATGTGAGTGTGCCATTTGTTATT	present study
KJS10_016	10	11408139	GTTCGTTGCAGAAGACGCAGTGT	CGTTGCAGAAGACGCAGTGC	AGAGTGCACTTGCCTTGCATCCAAA	present study
KJS10_017	10	12001021	GGAAAAAAAATAAGAGAAAAGGATGTGACAT	GAAAAAAAATAAGAGAAAAGGATGTGACAG	GGATTCGCCGCCTCCACCATAT	present study
KJS10_018	10	12398093	TGCTAGCCGATACACGCTTA	CTTGCTAGCCGATACACGCTTG	CGAGAAAAGCTGGACCACATGGTA	present study
KJS10_019	10	12944024	GTGGTGGTCAAATCTTGATCATCCTT	GTGGTGGTCAAATCTTGATCATCCTA	TCCATGAATATTTTCCATGTCTACCAAGTT	present study
KJS10_020	10	13320393	CAAGAAAACTCCGAATCTGCGACAT	AAGAAAACTCCGAATCTGCGACAC	CAGTTACCAAATGGACCCCACCTAA	present study
KJS10_021	10	13763356	CGCCGGAGTGCCGCAGGT	GCCGGAGTGCCGCAGGC	GAACCCCGCGGTCACGGCAA	present study
KGH10_027	10	17065456	GATGGTGAAGAAATTCTTATCTGCCTT	GATGGTGAAGAAATTCTTATCTGCCTA	GGGTTTGTCAACAAAGATGGCCAGAA	present study
KGH10_028	10	17348388	AGAATCTGGAAGAGCTGGATTTGTC	GAGAATCTGGAAGAGCTGGATTTGTA	ATCGGTCCGGTCAGCAAGTTGTTT	present study
KGH10_029	10	19827834	GGTCAAGAACCCATCCATCT	CTGGTCAAGAACCCATCCATCC	CTTGATCTCGTCGTAGAGCTTGGAT	present study
KGH10_030	10	21256365	GACTCTGGAGATTGTAGTCTCAACTT	ACTCTGGAGATTGTAGTCTCAACTG	GCAATGTTTCCAGGGTTGAGCCATA	present study
KGH10_031	10	22608401	GTTGGTGGTACTGGTGTGGACTT	GTTGGTGGTACTGGTGTGGACTA	TTGCTGGAGTAGCTTGGTGCAGTT	present study
KGH10_032	10	23162222	AAGATAACATGTGCAGTGACACGAAT	AGATAACATGTGCAGTGACACGAAC	CATCATCAGCTTCGAAGGACAGTGAA	present study
KJS11_001	11	1231705	ACCACTATTTCTATTCATTCTCCTTGT	ACCACTATTTCTATTCATTCTCCTTGG	AAGAAGCCCAACAAGACAATAAATTCTAAA	present study
KGH11_001	11	1511052	GAAGGAAGTTTGATATACATCGTTCG	CTTGAAGGAAGTTTGATATACATCGTTCA	TTTAATGGAAGGACTTTCCCAACACCTTT	present study
KGH11_002	11	1612514	AAGATAATCGAATTTTCAAGTGAACATATCATA	GATAATCGAATTTTCAAGTGAACATATCATG	GCTGACGTGAATGTCATCTCATGGAA	present study
KJS11_002	11	1640880	GTCGAGGAGGGTAATTCGTCC	GGTCGAGGAGGGTAATTCGTCT	CCGGATATTCTTCACCCCCAACTAT	present study
KJS11_003	11	1825100	CATCATCATAGACCCCTATGTCCA	ATCATCATAGACCCCTATGTCCG	GGGCATCAATCATCCTTTTCTACATGTAT	present study
KJS11_004	11	1950899	ATAAGTGCAACTTATAAATAATACAAATGATCA	ATAAGTGCAACTTATAAATAATACAAATGATCC	CATTAGCTGGGATGTCACCGAATTTAAAT	present study
KJS11_005	11	2097945	GAGAATGTAAGATACGCAATCAATTATTTTTTT	GAGAATGTAAGATACGCAATCAATTATTTTTTA	GTAAGGAAGGAAAGCTCTAAGGTTGATTT	present study
KJS11_006	11	2213633	GGATACCACCATACCAAACCAGTT	GATACCACCATACCAAACCAGTG	CGTTTCTGCGAAGCAAAAACGAATCTAAA	present study
KGH11_003	11	2972385	CCAAAAGTAAGACAAAGAAAGAACTCG	CCAAAAGTAAGACAAAGAAAGAACTCA	GTCTAGTACCATATTCATGAAAGGAACCTT	present study
KGH11_004	11	3550509	TGATATTGTTTGACATGAAACTAAGTCC	CTTGATATTGTTTGACATGAAACTAAGTCA	TTCTTCTCTTGCCAATATCACAGGACTAA	present study
KGH11_005	11	3631498	GTAGCATCACAAAACAAGATAAAAGCTCA	AGCATCACAAAACAAGATAAAAGCTCG	AACCATTGGATACATTGCTCCACGTAAT	present study
KGH11_006	11	3953384	GAGAAAGTAGGTGCGGGCTTG	CGAGAAAGTAGGTGCGGGCTTA	CACTTTCGCTTCGCTCGTGGCTA	present study
KGH11_007	11	4154613	CTCCATGCGAGGCGCCTC	CATCTCCATGCGAGGCGCCTA	GATCAGCCGGCGGCGTCGAA	present study
KGH11_008	11	4264190	CAAATACGGAGGCTTCCTGAGC	GCAAATACGGAGGCTTCCTGAGT	CAAGAGGAGAGGTAAGTAGTGGTAAATAA	present study
KGH11_009	11	4288291	AGTGCGACGCTCCCTGCC	GAGTGCGACGCTCCCTGCT	TGGAGTGAGCAATAACGCAACGCAT	present study
KGH11_010	11	4757668	GCGGCGGCCGTGCCC	GGCGGCGGCCGTGCCT	AGAAAAGAGGCCGGCCGGCAAA	present study
KGH11_011	11	5087782	CTGGCTACCACTGTAAGGATTAG	GTCTGGCTACCACTGTAAGGATTAT	ACAATACCCAGGGTCACTGCTGTAA	present study
KGH11_012	11	5091251	ATACAGATTGTCAATAGAAAACTTACACTC	GAATACAGATTGTCAATAGAAAACTTACACTA	CAGCTATGGAATACCACTTGAGAGAATTA	present study
KGH11_013	11	5514857	GAGTACCTAGATAGCTATGCTAACC	GGAGTACCTAGATAGCTATGCTAACT	GGTACCTCGGCCGTATCCCAAA	present study
KGH11_014	11	5533095	AGACAAGAAGACACAAGAAAGATATACATA	GACAAGAAGACACAAGAAAGATATACATG	TGGAGTTGTCAGCTGAACCTGCAAT	present study
KGH11_015	11	5593226	ACACCGAATGGATATCTGCGACAT	CACCGAATGGATATCTGCGACAC	GCTAGAGCGATTTACTGAGCCAGAT	present study
KGH11_016	11	5610243	GAAGGCGCTCGTGCCGTC	GAAGGCGCTCGTGCCGTG	GCCGAGAAGAGCTCGTCGAGAT	present study
KGH11_017	11	5634011	GTGAGCTTTGTTATAGTAACACCAACA	GTGAGCTTTGTTATAGTAACACCAACT	GCCTGTGATAAAGCTTGCAGAAGCAT	present study
KGH11_018	11	5917206	AGGCATATTGCTGCAGCTCAATCA	GGCATATTGCTGCAGCTCAATCG	TTGCCATATCATAATGTGCTTGCATCCTT	present study
KGH11_019	11	6634324	AAGAAGTACTTCGTTAAAGGTTCTCATTAA	GAAGTACTTCGTTAAAGGTTCTCATTAC	GACTACCTCCTCAGCAATATCACTAAATA	present study
KGH11_020	11	6980818	GGTGCCTTCCTCGTTCACCTC	GGTGCCTTCCTCGTTCACCTA	CCTCGTCCACAAGGCCGTGATA	present study
KGH11_021	11	7228370	GAGCCAATGTAGACCTCTGCTG	GGAGCCAATGTAGACCTCTGCTA	GCCCAGCCCTCTCTTCCCATAT	present study
KJS11_007	11	8414156	GAACTAATATGTGAGCTAAGGCCC	GGAACTAATATGTGAGCTAAGGCCT	CATGCATGTTTTTTCATGAGGTAGGCTTT	present study
KJS11_008	11	8646246	CATGGATGCATGCATCAATGTCCA	ATGGATGCATGCATCAATGTCCG	GTCTATTCGTTATTTGTGCATTGGAGTAAA	present study
KJS11_009	11	8793721	ATTGGTTCTGTCTTCAGATGAACAACA	GGTTCTGTCTTCAGATGAACAACG	AAATTTGAGGGAATACTACATAACCCTGAA	present study
KJS11_010	11	9053289	AGATGCTTAGAGAATTGTCAACAGAGA	GATGCTTAGAGAATTGTCAACAGAGC	GCACTCTACCACCAATGCTTCCTT	present study
KJS11_011	11	9344041	AGCTTGCCAGTACAAGCTCCAC	AGCTTGCCAGTACAAGCTCCAT	GGAGCTCGAGAGGATGATTAAGTCAT	present study
KGH11_022	11	10185437	CCCCTCACTGTCTCCTCAC	CTCCCCTCACTGTCTCCTCAT	ACTGCTGTGAGTGGACCGTGCT	present study
KGH11_023	11	10253132	ACGGACAAAGCACCAAAATCTTGC	ATACGGACAAAGCACCAAAATCTTGT	AATTTGATCCTAAGAAGCGAGCCTTCTTT	present study
KGH11_024	11	10582260	GCGGTACAACTACGATTCAAAGG	GTGCGGTACAACTACGATTCAAAGA	TTCGACATCACACAAGGGCGGAAT	present study
KGH11_025	11	10868271	GCCTTCTCCACCATCTCTGACTA	CCTTCTCCACCATCTCTGACTC	TGGGGGGCAACAGCTGGGTTTT	present study
KGH11_026	11	10918861	CGGCAAGCCATTGCCGAGCTA	GGCAAGCCATTGCCGAGCTC	ACGCGAGGCACCTGAGCATCAA	present study
KGH11_027	11	11392336	AAGTTGGTTTATGTTGGCCGCTG	CAAGTTGGTTTATGTTGGCCGCTA	TGGATTGCTGGAGCGGGTCGAA	present study
KGH11_028	11	11586629	GAAGATCTCACGCCACTCTTGTTA	AAGATCTCACGCCACTCTTGTTC	GACCTCTGGACGGGAAAGGGAT	present study
KGH11_029	11	11655042	AGTTGCAGAAAATATTGAGACCACAG	CAGTTGCAGAAAATATTGAGACCACAT	TCCCTCAAAAACCACATAAATGGGCTTTT	present study
KGH11_030	11	12078602	GAACAATATTAAGGTGAGGCAAAGAC	TGAACAATATTAAGGTGAGGCAAAGAT	GCTTGTTTAGAGAAAAAAGTCAAGCTTGTA	present study
KGH11_031	11	13443576	CATGTGCCAGCAAATTATCTGTCAGA	CATGTGCCAGCAAATTATCTGTCAGT	CAGACCTTATCTGTCGGGAAAACCTT	present study
KGH11_032	11	14098131	CTTTGTGGCTGAAACTGTGCTCA	CTTTGTGGCTGAAACTGTGCTCC	TATGCAGGTAAGGTTAGTTCTAAAGTTGTA	present study
KGH11_033	11	14203355	GCCGCCGCCGGCTGC	AGGCCGCCGCCGGCTGA	GTGTCCTGGGGCTCCACTAGAA	present study
KGH11_034	11	15339988	GCATTGGCTATGATGTGATGAAGCA	CATTGGCTATGATGTGATGAAGCC	CAGAAGACGACTTTATCTCCGTGCTA	present study
KGH11_035	11	17100122	TCCTCTCCGTACGTCATCGCT	CCTCTCCGTACGTCATCGCC	GCGTGTGCCCGGCGAACAAATT	present study
KGH11_036	11	18070384	AAGGAAGCCAAGGCGAACAGCT	AAGGAAGCCAAGGCGAACAGCA	TTCAATCGCTGTAGCAGCTTCGGAT	present study
KGH11_037	11	18376215	CACAGAAACATCATACAGCCTATGG	CACAGAAACATCATACAGCCTATGT	AATAAATGCCAGGTTCGTCTCCATTTCTT	present study
KGH11_038	11	18445711	AGCTGCTTGTACTACATTGAAGTGC	GAGCTGCTTGTACTACATTGAAGTGT	CAGTTGTATAAAAGCCTTCCCTCTCAAT	present study
KGH11_039	11	18904361	CCGCTACATCGTCACCATGG	GTCCGCTACATCGTCACCATGT	CCGAGCGAGAGGCGGCCTA	present study
KGH11_040	11	19056233	TGCGTGCAGAGATTTGGCCTG	TTGCGTGCAGAGATTTGGCCTA	TCGCGATTTTCCCAGGCGATTTGTT	present study
KGH11_041	11	19211841	CCGCGGCGTGCGGCGAT	CGCGGCGTGCGGCGAC	GCGGGTTCGCGGTGCCGAT	present study
KGH11_042	11	19451975	GAACTGACTATTGACCTAAGTCCAC	ATGAACTGACTATTGACCTAAGTCCAT	GACATCACGAGGATGAGCATACCAT	present study
KGH11_043	11	19636808	GTCCTCGACCTGCACGACG	GGTCCTCGACCTGCACGACT	ACGCTGCGGCTGCGGCTGT	present study
KGH11_044	11	19695582	GTCCGCTGGTGGAATGGATTG	CGTCCGCTGGTGGAATGGATTA	ATCTCGTCGCCGGCGACATGTT	present study
KGH11_045	11	19707801	CGATGTGATCTGCGTCGCTTTG	CGATGTGATCTGCGTCGCTTTA	GCTACGCTCAACAAGTTCATAGTGAAATT	present study
KGH11_046	11	19803133	AAGAAGCCGTGGAACAAGTGGC	CAAGAAGCCGTGGAACAAGTGGT	CATGGATTGCTGAAGTACGTATGCATAA	present study
KGH11_047	11	19814745	CGACGAACCGCTCTTCGTGC	CGACGAACCGCTCTTCGTGT	GGCGCTTACGAGAACCTAGATAAGAA	present study
KGH11_048	11	20048909	CGCCGCCGCAACTAGCAATG	CCGCCGCCGCAACTAGCAATA	GAACCCCGCGACGCCGCTT	present study
KGH11_049	11	20144928	GTATGGGCTGACCAGAATC	AGCTGTATGGGCTGACCAGAATT	TGGCTGTTCATTCTTCACAATCAACTCAA	present study
KGH11_050	11	20388085	TCAGCACCGACGGCC	CGCTTCAGCACCGACGGCT	GCCATACCAAAGGTGGGAGAGGAT	present study
KGH11_051	11	20413030	ATATAACTTTGTCTAAAGTTAAAGCTGTTATAG	ATATAACTTTGTCTAAAGTTAAAGCTGTTATAT	CATTGTCAAAACCTCCTTGCTTGTTAGTT	present study
KGH11_052	11	20464509	ACAATGGAGCTGGAGAAGGTAT	CTACAATGGAGCTGGAGAAGGTAA	GAAATTATGTGTGGAGCAGAATAGATAGTT	present study
KGH11_053	11	20572652	AGCTGGAGGATTCAAAGGCGTG	CAGCTGGAGGATTCAAAGGCGTA	AGCGCATCCAGTAAGGACGAGTTTT	present study
KGH11_054	11	20672677	CATGGCCGTTACACCACCTTCT	CATGGCCGTTACACCACCTTCA	AGGTGGCAGAACGCTTGAAGAAGAT	present study
KGH11_055	11	21032615	GCCATTGTAGCTTAAGTCCATCC	AGGCCATTGTAGCTTAAGTCCATCT	TGAGATAGGCATGCTTAGAAATCTGACAT	present study
KGH11_056	11	21047520	CACGAACACGCATAGTTTCCAATCT	CACGAACACGCATAGTTTCCAATCA	TTGTATCCTTGCAAAGGTAACTGTCGTAA	present study
KGH11_057	11	21254126	GAATCTGAGCACAAATTTGCTCC	GCTGAATCTGAGCACAAATTTGCTCT	TCCTCTCATCTCCACAGGAATGCTT	present study
KGH11_058	11	21286982	AGACTGACAATGCTGACTACCTC	AGAGACTGACAATGCTGACTACCTA	CAGCAATAACTTTACTGGTCAAATCCCAA	present study
KGH11_059	11	21299432	CAATAACTTCATAGGCCGAATTCCAATTT	ATAACTTCATAGGCCGAATTCCAATTG	GGAGAGCGTAGGGATGCTAAGTATT	present study
KGH11_060	11	21531950	ATATCAAGGTTATGGACACCTAGTCT	ATCAAGGTTATGGACACCTAGTCC	CGCCACCAGCTGTTCAAAAGATCAA	present study
KGH11_061	11	21683422	CACCAGCTCGTCAGCCACTG	GCACCAGCTCGTCAGCCACTA	CTCCATCACCGCGTGCGTGTT	present study
KGH11_062	11	21732190	CAGTTTGGTATGCACGGAGCACT	AGTTTGGTATGCACGGAGCACC	CATTGCCATGTTGGAGATCCCTGAT	present study
KGH11_063	11	21790322	GACGGCGATCATCGCCTCG	GGACGGCGATCATCGCCTCA	GCTCGCCGGCACCGGCAT	present study
KGH11_064	11	21818061	AAATTGGCAGATTGAAATCCTTCCGT	AATTGGCAGATTGAAATCCTTCCGC	CATGTAGATGGACCAAATTTCACCTACTT	present study
KGH11_065	11	21841863	GTTGATCAGATCTGGGCAGTATATTAA	GTTGATCAGATCTGGGCAGTATATTAT	GGCATAAGCTCTAGGCATGCAATCAT	present study
KGH11_066	11	21851168	ATCCTGGAGCGGCAAAACGTAC	GATCCTGGAGCGGCAAAACGTAA	GCCTCTACAGCCTCGTGGAGAA	present study
KGH11_067	11	22026410	GCAACCTACTCTTCAGAGTAGTAC	GTGCAACCTACTCTTCAGAGTAGTAT	AGGGGCGCTAGGAGCTTGGATT	present study
KGH11_068	11	22173973	GATTCATATCACGCAATGAGGTATGG	CATATCACGCAATGAGGTATGA	CAATTCGCAAGCTGATAAAATTGCGCAAA	present study
KGH11_069	11	22434043	GAATCATCACCAGATGGCTCAAATG	GAATCATCACCAGATGGCTCAAATT	GGAGCAATGCCAATGCTCACGAATA	present study
KGH11_070	11	22506057	CGTAGTAACCACCTTAGGTGAGAT	GTAGTAACCACCTTAGGTGAGAC	CCTTCTCATCATCGCCATGACCAT	present study
KGH11_071	11	22534482	CCTTCATCCAGTAGTTAGCCTA	CTCCTTCATCCAGTAGTTAGCCTT	AGATCTGGAGGGCCCTCCCTT	present study
KGH11_072	11	22605291	GTCGGCGGCGACGACCC	CGTCGGCGGCGACGACCT	GGCTTTCGCAACCTGACGCTGAT	present study
KGH11_073	11	22640936	GGCCGGAGGAGACGGCTG	GGCCGGAGGAGACGGCTA	AGCAGCCGCCTCGACGAACAA	present study
KGH11_074	11	22800359	GGATCATTTACCACACAGCTCTTC	GGATCATTTACCACACAGCTCTTG	CCTGTTGATATTGGTGGCACAGGAA	present study
KGH11_075	11	23122912	GAAGGCATGGCAATTGTGGAAAGAAT	AAGGCATGGCAATTGTGGAAAGAAG	CGAAGCATCCAAGAGTTCAACCCAT	present study
KGH11_076	11	23405245	TTGAAGGATGAGGACCTACTGCAA	GAAGGATGAGGACCTACTGCAG	ACGCTCAGATACCTCAGCATAAACATTT	present study
KGH11_077	11	23556556	TGAATAGCATTGACATAACACATCCATAT	GAATAGCATTGACATAACACATCCATAA	TAGGAAGAGAATTTAGCAGAAAGTCAGAAA	present study
KGH11_078	11	23853670	ATTTTATGTATTCGCGAAAAAATCATGATGATT	TTATGTATTCGCGAAAAAATCATGATGATA	GGCCCGTCCAGCTCCTGAATT	present study
KGH11_079	11	24084616	GTATTCCTCCACAATACCAAGCCTAA	GTATTCCTCCACAATACCAAGCCTAT	GCTTGGTTTAAGATCACCGTGAGCTA	present study
KJS11_012	11	24210972	GCCACGTGTCACATGCACTCTA	GCCACGTGTCACATGCACTCTT	TTCTTGGATTTGGGTATAGGAAGAGGAA	present study
KJS11_013	11	24229633	GATGTATTTAGTTTGTTACTAAATATTGGTACT	ATGTATTTAGTTTGTTACTAAATATTGGTACC	GATATGATAGATTAAATGTGTTGTTGCCAA	present study
KGH11_080	11	24388188	GTACGCTCAGTGCACCATAGTCT	GTACGCTCAGTGCACCATAGTCA	CTAACAGACAAAGGGTATCTCAAAGTCTT	present study
KJS11_014	11	24618889	CACAATGAACCAAAGAAGGAGTGCAT	ACAATGAACCAAAGAAGGAGTGCAC	GATATTGCAGCTGCATTAGACTATCTTCAT	present study
KJS11_015	11	24621751	TAAATATCTTTCTTCTAGAAAAGAGTACATTG	AAATATCTTTCTTCTAGAAAAGAGTACATTA	TCAGTCCCTGTAAGACATAGTTCTCATAT	present study
KJS11_016	11	25083312	GAGGGACGAGGAATAATCCCTCT	AGGGACGAGGAATAATCCCTCC	CATGCGCTAATGGCCTGCTATGTTT	present study
KJS11_017	11	25174257	GAAAATTTAGTAAGAGCTCCAACCTCTTA	AAATTTAGTAAGAGCTCCAACCTCTTG	CGGATGAGAGAGATAGACAAAGGAAATTT	present study
KJS11_018	11	25227465	ACTACCCGTTTCATATTATAAGTCGTTTTA	CTACCCGTTTCATATTATAAGTCGTTTTG	CTTGATCAAACTTAAATAAATTTAACGAGA	present study
KJS11_019	11	25359888	CGACGATGCTTCAATTTTCCCTTTGT	GACGATGCTTCAATTTTCCCTTTGC	GATGGGGTGTGCTGGCTTCTGAT	present study
KGH11_081	11	26743793	CGGGAGCCCAGGCTATGC	CGGGAGCCCAGGCTATGG	AGCTCGCCCATTGCGACGGTTA	present study
KGH11_082	11	26917403	CTCCCCCGCCGCGCAC	CTCCCCCGCCGCGCAT	TCTCGATCCGCCACTGCCACAT	present study
KGH11_083	11	27177126	CGAAGTACTCGACGAGAGCCTA	GAAGTACTCGACGAGAGCCTG	AGACATCAGAGGGGGTTTGTCCATT	present study
KGH11_084	11	27243623	GAGGTAGCCCACCACATTTCTG	AAGAGGTAGCCCACCACATTTCTA	AAAATCTGCGAGACATAGGGATTGAGATT	present study
KGH11_085	11	27285004	GGAGCTCCTTCAAGTTGGTCTG	AAGGAGCTCCTTCAAGTTGGTCTA	AGGGCTCTCCCACCACAGCTT	present study
KGH11_086	11	27331245	CCGGTGCGCCGCCTGC	GTCCGGTGCGCCGCCTGA	ATCCTGACCTGGAAGAAGACAGCTT	present study
KGH11_087	11	27381040	GTTGAGACATCATGTGAAAGAATTTCATG	GTTGAGACATCATGTGAAAGAATTTCATT	CTTCCATGACAGATGAACCCAAATACTT	present study
KGH11_088	11	27451415	TGAGGTTGGACCAGAGCTC	GCTTGAGGTTGGACCAGAGCTA	TCGTGGGCCTTCAGGACAGGAT	present study
KGH11_089	11	27565680	TGAAATCCTTTCTCCATCGTTG	CGCTTGAAATCCTTTCTCCATCGTTA	CCCTCTTGTTGATATAGAAAAAGTCCCTT	present study
KGH11_090	11	27789512	CCAGGAGGCGATAAAGTTATAGATG	GCCAGGAGGCGATAAAGTTATAGATA	GATCCATTCTGGGGAAACTCCGTAA	present study
KGH11_091	11	27796938	CCCTTGTTCAATTGTTGTTAGAGCTG	CCCTTGTTCAATTGTTGTTAGAGCTC	CGACGCCTGTGCTTTGTCATGAAAA	present study
KGH11_092	11	27888930	CAAGTGGACAATAGTTTTGGGGAGT	AAGTGGACAATAGTTTTGGGGAGG	GGTGCATCAGAAATTGGATTTCATAGGTT	present study
KGH11_093	11	28226234	ATAACCAACTGCACAGTACAATATCAG	GATAACCAACTGCACAGTACAATATCAT	CCACTGTAGAATCTCCAAATCCATGATT	present study
KGH11_094	11	28256156	AGAATATGTATTTATGGGAAAAGCATCAC	CAGAATATGTATTTATGGGAAAAGCATCAT	CCCATAGCTGAACACATCGCTCTTT	present study
KGH11_095	11	28362487	CAATTGAGAGCAAAGGTTGCAGG	CCAATTGAGAGCAAAGGTTGCAGA	GTCTGAACATCGGACCTTGCATTCAT	present study
KGH11_096	11	28408092	ATAGCTGAACACATCGCTCTTTCG	CATAGCTGAACACATCGCTCTTTCA	GAACAGAATATGCATTTATGGGAAAAGCAT	present study
KGH11_097	11	28653979	CAAGTAATCAGTTGACTGAGGTATCAA	CAAGTAATCAGTTGACTGAGGTATCAT	GTTGGGTTTATACCACCACATTTCTTCAA	present study
KGH11_098	11	28728619	AGGCAGACCGTCGCCGTC	AGGCAGACCGTCGCCGTG	GGCCTTGTTGCGTCCCCAGAA	present study
KGH11_099	11	28766488	CGGTGGCGGCGCATGTGG	CGGTGGCGGCGCATGTGA	GCGACATGTGCGGCAAGGTGTT	present study
KGH11_100	11	28813415	GCATACCCCGACAGTTCTGTC	GGCATACCCCGACAGTTCTGTT	GTACAGGAAACCCATACAAATACCTCAAA	present study
KGH12_001	12	315427	CCTGGTTTTGCAGTTCTTCTATTTTGA	CTGGTTTTGCAGTTCTTCTATTTTGG	GGTTCAACAGGGAGAGATTCAACAGAA	present study
KJS12_001	12	1433766	CCGCCGACGGTGGATCCG	CCGCCGACGGTGGATCCA	GCCGGCGCCTGATCCCGTT	present study
KJS12_002	12	2319598	GCCAGGAAGGAGAAGCTCGC	GCCAGGAAGGAGAAGCTCGG	CGAGGTAGAGTAGGAAGGGGCAA	present study
KJS12_003	12	2901299	ATATCAAACTTGTAGCTCTCGACACA	ATCAAACTTGTAGCTCTCGACACG	CATTCTGGGACAAAAAATGACTTAGAATAA	present study
KGH12_002	12	4056091	CGAAGCTCGATGACCGGCTC	CGAAGCTCGATGACCGGCTT	GTGTCGCTGGAGGAGTACACGAA	present study
KGH12_003	12	4097562	ACCACCGTCCTCCCTCCC	CACCACCGTCCTCCCTCCT	GCGCGGCGCCGATGATGCTA	present study
KGH12_004	12	4213201	TTTTCATCTGATGCACGAGTGAATCA	TCATCTGATGCACGAGTGAATCC	CAAGAGGCTATGAAGGAGGAAGGAA	present study
KGH12_005	12	4213739	GGAAGTGCAATCACGCATGCAG	AGGAAGTGCAATCACGCATGCAA	CAGTGGATGCCTCATTCTTTGAATCTTAT	present study
KGH12_006	12	4399597	CATCTGGATGTACACTGCCTAAA	CTCATCTGGATGTACACTGCCTAAT	GTTCAGACCAAGGAAGCCTCCTTTT	present study
KGH12_007	12	5470453	TTGATGTAGGAAGAATTATGCGTG	GCTTTGATGTAGGAAGAATTATGCGTT	GGCGAACGTGTAACACACTGTACTA	present study
KGH12_008	12	5740881	TCTTACTCCACTTCTATTCGTCTGTA	CTTACTCCACTTCTATTCGTCTGTT	CTTTCCTGGCAACGCATGAAGGATT	present study
KGH12_009	12	6139263	GAGTTGGAATTGGTCCTGTTAGTG	CTGAGTTGGAATTGGTCCTGTTAGTT	CTTCATGGGCTCAACATGTCTCACAA	present study
KGH12_010	12	6895629	GACCTATGGCACCACATGCTG	TGACCTATGGCACCACATGCTT	TAAGAAAGGTGAGTATGTCTTCGTCTCTT	present study
KGH12_011	12	7101501	CCTCTCCTCCGAGGTAAGGT	CCTCTCCTCCGAGGTAAGGA	GGGATAGGGGGGGAGAAGCTTT	present study
KGH12_012	12	7932244	CATAAACTAAAATCTGAATACAAATTCCCC	TCATAAACTAAAATCTGAATACAAATTCCCT	CCGGATTTCAAGAACTTGCGGCAAA	present study
KGH12_013	12	8164981	GTTTAATTTCAATTCTTAGTGCCTTCGTC	GTTTAATTTCAATTCTTAGTGCCTTCGTT	GTTGATGCGTTCTTTTGAGCTTCAATGAT	present study
KGH12_014	12	8240230	GGATAGTGAGCTCTATTATGTTTCCG	GGATAGTGAGCTCTATTATGTTTCCT	CTATGGCAACTGGTGTTATCTTGAAGAAA	present study
KGH12_015	12	8822047	CAGTGTTGAAGGACATGCCGC	CTCAGTGTTGAAGGACATGCCGT	AGCGTCCTCGGAATCGCAATTGTTT	present study
KGH12_016	12	9538201	TGTTCTCAGGGGTTGGTGG	CCTTGTTCTCAGGGGTTGGTGA	GCAGATGCAACGCCGGCAGTAA	present study
KGH12_017	12	10059389	ACTGATACCAGTTCATAGAAATAATTTATATCT	ACTGATACCAGTTCATAGAAATAATTTATATCA	TCGCAACTGGTCAAGGTGCAATGTA	present study
KGH12_018	12	12354948	AAAGAAAGTCTGGCCAAAGAGTGG	CAAAGAAAGTCTGGCCAAAGAGTGA	GAAACATATGCGGGTACACCAGCTT	present study
KJS12_004	12	13273235	ACTAATTTTAGTCCATCTTTATCTATTTGTGT	CTAATTTTAGTCCATCTTTATCTATTTGTGC	CGCAGCGGCGGCGGATGAT	present study
KJS12_005	12	13763813	ATCAGCATGCAGTGCTCCTTCTT	CAGCATGCAGTGCTCCTTCTC	ACCTGCCGCAGCACCGCAAAAT	present study
KGH12_019	12	14111662	TTTTACAATTGATTCAGAAATTTGTGTGCAT	TACAATTGATTCAGAAATTTGTGTGCAG	TGGTGACTGCTCCAATCTTAATGTTGTA	present study
KGH12_020	12	14977279	TTATTATATATTTAGTGGATTATGCACGATTA	TATTATATATTTAGTGGATTATGCACGATTG	TCCCCAGTATCTTGACACAGTCGTT	present study
KJS12_006	12	17004142	TGAACGGAGTAGAGTAATGATCAACA	GAACGGAGTAGAGTAATGATCAACG	CATAGACGAGTCAAGAAGATAAGGTGTA	present study
KJS12_007	12	17776122	TATCGCCCTCAACGTAACCC	CTTATCGCCCTCAACGTAACCG	GACATCATCACTACGCCAAGAAGGAT	present study
KGH12_021	12	18371874	GGACTAATTTGCATGCTTCACACTGA	GACTAATTTGCATGCTTCACACTGG	TCCAACTTCCATAGTTCACTCTGCAATAT	present study
KGH12_022	12	19106374	CCAGTCATCATCGAACGGCA	CTCCAGTCATCATCGAACGGCT	AGGGACCATTTCATCTGAACATCTTCTA	present study
KGH12_023	12	19381814	GGTCATCTTGAAAGGGTGCTATC	GGGTCATCTTGAAAGGGTGCTATA	ACCACACTTCACAACAACAGGTTCATTT	present study
KGH12_024	12	20086566	GCACAATTCCTGCAGACGCTCT	CACAATTCCTGCAGACGCTCG	GCAAGCACATCCCAGCATCAGTTAT	present study
KGH12_025	12	20750154	GATTGTTGACCTCAAACACAAACTTCTA	GTTGACCTCAAACACAAACTTCTG	CTCCTATTGTTTGGTCCAGGATGGAT	present study
KGH12_026	12	20868573	GTTTCGATTTTTTATCGCAGGTTTGG	ATGTTTCGATTTTTTATCGCAGGTTTGA	CCTGCAAATCCTCATGCTCATCAGAA	present study
KJS12_008	12	24117295	CGCAGGAACATTTCTTCGTCCCA	GCAGGAACATTTCTTCGTCCCG	GTTGATGCCCGACGGAGGAGAT	present study
KJS12_009	12	24239197	CCTACCTTAGTTTTGGTTCTTGTTTTC	TCCTACCTTAGTTTTGGTTCTTGTTTTT	TTAGCAGTTTTGAAGTGTGACGTAAGCAT	present study
KGH12_027	12	27024272	GTTGTGATAGTGAATAGCACAGAATAAC	GTTGTGATAGTGAATAGCACAGAATAAG	TGAAGCAGGAGCAACAAAAAGTAGACATA	present study
KGH12_028	12	27062146	GAGCTCCAGAGTCTGTTG	AATGCTGAGCTCCAGAGTCTGTTT	GTGGCTAAAATCACTTGCAACTCTTCTTT	present study
KJ01_001	1	728809	CAGCCTCACCTCATATCCACCAT	AGCCTCACCTCATATCCACCAC	CCTGATCAGTTGGACGAGGTAAACAA	previous study [1]
KJ01_003	1	1450770	CGAATGCTGTCAGGGCATGTC	CGAATGCTGTCAGGGCATGTT	TGGTAATACCAATACCAACCGAGACTAAA	previous study [1]
KJ01_005	1	2103204	AAGAGAATAAGTTCCTACTCCGTTCAT	GAGAATAAGTTCCTACTCCGTTCAG	TGACAAGTTTGACACCGGGGAGAAA	previous study [1]
KJ01_007	1	2416981	AATAGCTGTATATGATCGAATATAATCATGT	ATAGCTGTATATGATCGAATATAATCATGC	CTGTAATGGTATTAAATTTCTGGCATTGTT	previous study [1]
KJ01_009	1	2871043	TAATCTACTCAACCCCGATATCAATG	AATTTAATCTACTCAACCCCGATATCAATA	AGGCATTGGCACTTGGCAGAACAAA	previous study [1]
KJ01_011	1	3257654	CCAAGTGCATCAGCTCCTTCAGA	CAAGTGCATCAGCTCCTTCAGG	TCTGTCCTGCCAGAAACTGTTGGTA	previous study [1]
KJ01_013	1	3523649	ATCTATTTTTTTCGTAATCCGTCCATTCAT	CTATTTTTTTCGTAATCCGTCCATTCAG	ACCATGATGCTCTTCTGAGACTATTGAT	previous study [1]
KJ01_015	1	4209102	ATGAAAACACTGAGGATGCTCAGAATA	GAAAACACTGAGGATGCTCAGAATC	CCTTCTCAGTCTGAAGCCTAGAGAT	previous study [1]
KJ01_017	1	5104605	CCAAGACATTGTGTATAGATGAATTG	AACTCCAAGACATTGTGTATAGATGAATTA	GAGCAAGTTTAATAGCATAGCCCACTATT	previous study [1]
KJ01_019	1	5545903	GAGCCAATTGAAGCCAATAAACTATAGT	AGCCAATTGAAGCCAATAAACTATAGC	CCAAAACAAGCTAGGGCAGAAGCTT	previous study [1]
KJ01_021	1	6962310	AGTTTGTTCATGATTTCTCGACACGA	GTTTGTTCATGATTTCTCGACACGG	GGTTTAGGGTATAGGGTTTAGGGTTTATT	previous study [1]
KJ01_023	1	7847128	GTCAAACATATTTAAAAAAGTCAACGGCA	GTCAAACATATTTAAAAAAGTCAACGGCG	GTTAGTTGTTAAATAGTACTCCCTCCGTT	previous study [1]
KJ01_025	1	8509783	GCCGACTAGAAGAGGAGTGAC	CGCCGACTAGAAGAGGAGTGAT	AGCCGGTCTCGCTCTTGTGCTT	previous study [1]
KJ01_027	1	8959187	CAATTGAAACTGACATGTGGGTCCT	AATTGAAACTGACATGTGGGTCCC	GCTTACGTGGCAATTTGATCCGAATAATA	previous study [1]
KJ01_029	1	9392804	CCTACTGTGCTCCTTGTTGACG	ACCTACTGTGCTCCTTGTTGACA	GCAGGTATCGAAGGCTTAAATTTGGTATT	previous study [1]
KJ01_031	1	9880602	CCAAGGTGGCCGCTTGGAC	GCCAAGGTGGCCGCTTGGAT	CGACAGCCACAGCACTTGAGGAT	previous study [1]
KJ01_033	1	10219743	GGTGGTTGTGGGAGCC	AAAGCTGGTGGTTGTGGGAGCT	GCACGCACACGCTTAAGAGAACAAA	previous study [1]
KJ01_035	1	10747508	ACGTAATTAGGGACCAAACATAAAATAA	ACGTAATTAGGGACCAAACATAAAATAC	GTTCATTGAAATTTGTCTTTTCGTCCTGTT	previous study [1]
KJ01_037	1	11209993	GATCACGGTTATAATCCGGACCC	GATCACGGTTATAATCCGGACCT	TGCCCAGTCCAAAACCGTTGATCAT	previous study [1]
KJ01_039	1	11817615	AGTATTTGCCCGCCATTTGCCG	GAGTATTTGCCCGCCATTTGCCA	CGCCGAAAGTTACACTGGTCGTAT	previous study [1]
KJ01_041	1	12085916	TGAAAGACCAAACCTTATCATCCCTA	GAAAGACCAAACCTTATCATCCCTG	GGGGTGGTAACTGGTGTGACTTTTA	previous study [1]
KJ01_043	1	12947332	ACGTGATGGGGCTGTGCGG	GACGTGATGGGGCTGTGCGA	CCTGCCTCTTGCCGCCGCAT	previous study [1]
KJ01_045	1	13519853	ACTGTTTAGAGTAGCTGTAGAGCTG	AAACTGTTTAGAGTAGCTGTAGAGCTA	CAATGCTCCTACCAGACCTTAGGTT	previous study [1]
KJ01_047	1	14251438	TGGTGAACATGTTGTTGGATAGACT	GGTGAACATGTTGTTGGATAGACC	ACATATGACTCTTGCAGTGTCTCATGTT	previous study [1]
KJ01_049	1	15013659	AACCTATATTTGAGATATTTTAGGTGCTTC	AACCTATATTTGAGATATTTTAGGTGCTTG	CTCATAAAGTACGAAGATTGGTTAACACTT	previous study [1]
KJ01_051	1	15337994	CATCAAACACCTATCTTTCCTGACC	CATCAAACACCTATCTTTCCTGACT	GATATAAGCCGTTGGATGAATAGATCTAAA	previous study [1]
KJ01_053	1	16124738	CAGATGAATAAATGACCAAAATAAAAGTTATAG	CAGATGAATAAATGACCAAAATAAAAGTTATAA	CAACAACAAAGTTGAATAACTCATCAAGAT	previous study [1]
KJ01_055	1	16677609	ATTATCAATATTGGTTATTCGGTCTCATGA	ATCAATATTGGTTATTCGGTCTCATGG	GGGGGGTGTGGGATGAGGATAA	previous study [1]
KJ01_057	1	17387570	AAGAAGCTTAGGAAACATGCTCACG	CAAGAAGCTTAGGAAACATGCTCACA	GAGTATTTGCTAGGCTACTTCCTCATTTA	previous study [1]
KJ01_059	1	17904770	TCCAACTCGTGCGTTCCCACA	CCAACTCGTGCGTTCCCACC	GGGAAGAGAAAGAAAGATGCTGACGAT	previous study [1]
KJ01_061	1	18801488	GTTTAATTTGTTAGCTGATCAACCAATAC	GTTTAATTTGTTAGCTGATCAACCAATAG	AAGGAATAAATCTACGTAACCCCAACGAA	previous study [1]
KJ01_063	1	19095472	GAAGTAGTTTGAACTTTATACTCCCTCT	AAGTAGTTTGAACTTTATACTCCCTCC	AAAGTCAACGGTGTCAAACATTTTGGGAT	previous study [1]
KJ01_065	1	19985793	GAAGAAAGAGAGCTCTACCGCTC	AGAAGAAAGAGAGCTCTACCGCTT	GCACCCAAAAGGTCATCTTCTTCCTT	previous study [1]
KJ01_067	1	20488201	GCATGAAGAAAAGATTCAGCAAAATGAAAA	GCATGAAGAAAAGATTCAGCAAAATGAAAT	CTTTGCCTCCCTGCACGGTGAA	previous study [1]
KJ01_069	1	21109231	ATCACATTCTCTCTTTCCCCTCC	CATCACATTCTCTCTTTCCCCTCT	CTGGCTTGCCAAGGAGGAGAGAA	previous study [1]
KJ01_071	1	21361944	AGTACAACGAATATGGACAGAGAGTTA	GTACAACGAATATGGACAGAGAGTTG	CGAGCTGGTGTGTGTGGGAGAA	previous study [1]
KJ01_073	1	22048209	ATCTTGTTAAATCAAAGATGTTGTAGCA	ATCTTGTTAAATCAAAGATGTTGTAGCC	CCCATTTGTATGTGGTTAGCCTTCTATTT	previous study [1]
KJ01_075	1	23434283	AGGGGCTTTGTTGGTGGTCAAAT	GGGGCTTTGTTGGTGGTCAAAC	GCAGGGATTCGAGCATAATATAATCAGAT	previous study [1]
KJ01_077	1	23912768	GCCGACCACCTGGGGATGA	CCGACCACCTGGGGATGC	AGCAGCGCGGGGTCGGCT	previous study [1]
KJ01_079	1	24366725	TGTCATTCGATGTACGGATTGATAAA	GTCATTCGATGTACGGATTGATAAC	GCTATGTATCAACTAACCAGTGTTCGTTT	previous study [1]
KJ01_081	1	24958106	TAGTAGAAAAACAATGATAATCGAATGC	CTTAGTAGAAAAACAATGATAATCGAATGG	CCGGTTTAAATAGAGAGTTACGTCGATA	previous study [1]
KJ01_083	1	27486960	AAGAAATAATTTCCTATTGCAATACCATTTGT	GAAATAATTTCCTATTGCAATACCATTTGG	GAGTTCAGTTCCTATAAAAGACAAGGAAAA	previous study [1]
KJ01_087	1	30215191	AAAATGCGTGTGAAAAATGAAAGTGTAGAT	ATGCGTGTGAAAAATGAAAGTGTAGAG	GTCGGCTGTGTTCTTCTCTCAACTT	previous study [1]
KJ01_089	1	31859289	GTATATGCAAACGCCACTCGAAAC	GTATATGCAAACGCCACTCGAAAG	CCCAGGCTGCGTTTTCACGTCAT	previous study [1]
KJ01_091	1	32130527	ACGCTATCCCAACCAATAATG	CGCTACGCTATCCCAACCAATAATA	GTGTCGCTACCGTGTCGTGGAA	previous study [1]
KJ01_093	1	32551664	GTAACATGCTAGTAGCATCACCATGA	AACATGCTAGTAGCATCACCATGG	GAGAGATGGGTGTCGGCGGAT	previous study [1]
KJ01_095	1	33013635	AGGACTGAAGTTTGGATCCAAACTTTA	GGACTGAAGTTTGGATCCAAACTTTG	CGGTGCATCTTTGGCTGTGTTTAGAT	previous study [1]
KJ01_097	1	33340511	CAAACGGTTTCTCCACCAGTGG	ACAAACGGTTTCTCCACCAGTGA	CGTCTTTGATCCGCGCAAAACTCTA	previous study [1]
KJ01_099	1	33887084	GGCCCATTCCAAATGACTGTCTG	GGCCCATTCCAAATGACTGTCTA	GCTGCATTCAGTTCTGCCTTGGAAA	previous study [1]
KJ01_101	1	34310167	ACAAACTGAAGAAAAAGGGCTAATTTTTTTTA	ACAAACTGAAGAAAAAGGGCTAATTTTTTTTT	CTTGTCCTAAACCATGATAGTATTTGCAAT	previous study [1]
KJ01_103	1	34919159	ATTGTGTATGAGATGAATCAATGCAATTCT	GTGTATGAGATGAATCAATGCAATTCG	CTCGCCCTAAATGAATGCATATTTTCCTT	previous study [1]
KJ01_105	1	35190113	CAATGACTGCCAACTAGCC	GGCTCAATGACTGCCAACTAGCT	CGGTCAGACCGGACTACTTTGTAA	previous study [1]
KJ01_107	1	35909958	ATCCATTGGCTGCCCAAATTGCA	CCATTGGCTGCCCAAATTGCC	GGCCGGCCGATCAATTCGTACTA	previous study [1]
KJ01_109	1	36501158	AGGCCCTGTTTAGTTGGTGAAATG	AGGCCCTGTTTAGTTGGTGAAATC	CATCCGATCAAACATCCGATGTGATATTT	previous study [1]
KJ01_111	1	37052448	TTAAACTGCTAAAAATACCGTTATTTTTTTTA	TAAACTGCTAAAAATACCGTTATTTTTTTTT	CGGCTAAGTCGTAAACGAATAAATGAACTA	previous study [1]
KJ01_113	1	38104765	TGGTACCTGTGAGTTGGGAGC	CTTGGTACCTGTGAGTTGGGAGT	CTCAGAATTAAGTAATGGACCTGACACTT	previous study [1]
KJ01_115	1	39622533	ATACCCCAAGTTAGATGGTATATGCTT	ACCCCAAGTTAGATGGTATATGCTC	GGTAAGCGTTCTTAAGGCTTATAAAGTAAT	previous study [1]
KJ01_117	1	40089944	GGAGGAATTTACGGGCTGCTGT	GAGGAATTTACGGGCTGCTGC	GAAAGTGCAGCATGTATAGCTCAAATGAA	previous study [1]
KJ01_119	1	40437865	ATTGGAACCATACTATCATCGTCAT	ATTGGAACCATACTATCATCGTCAC	GAGAAGAAAAGAAAAGGGTCTTGACAGAA	previous study [1]
KJ01_121	1	41138835	AAGGAAGGCCCGGCCCATC	GAAAGGAAGGCCCGGCCCATT	TTTAGTCCTGCCGTTCTGAGGCAA	previous study [1]
KJ01_123	1	41546787	TTATTTAATTTTGTTAAATAGCCATCTAGCCT	TAATTTTGTTAAATAGCCATCTAGCCG	GACTTTCGAAAACTAACCCGATGATAATAA	previous study [1]
KJ01_125	1	41979600	GAGTACTACTTTGGCCGAGTTCAA	AGTACTACTTTGGCCGAGTTCAG	CACCATGTGTAGAAAAGTTTTGATGTGATA	previous study [1]
KJ01_127	1	42482913	TCTCTCCTTCGCTCGCTCT	CTTCTCTCCTTCGCTCGCTCC	TCGTTCGTTGTTAGTAGGGTTTAGAGTTT	previous study [1]
KJ01_129	1	42946801	AGTAGCAGCAGCAGCTTAGGTC	AAGTAGCAGCAGCAGCTTAGGTT	CTCTTGCATCGCACCATCCATATGAT	previous study [1]
KJ02_001	2	3548115	GCCAAACACTGCCTGAATGGTTC	GCCAAACACTGCCTGAATGGTTT	TCTCAGCTCCGAGGAGATCAAACTA	previous study [1]
KJ02_003	2	4372712	TGTTAATGCATGACCTCATCCATCAT	GTTAATGCATGACCTCATCCATCAG	GTCGCATTGAAAGCTTTCACTTGCATTTA	previous study [1]
KJ02_005	2	4656692	TTAATAGCGAGAGTAATTTAGTAC	CATGCTTTAATAGCGAGAGTAATTTAGTAT	GCACGGAAACTTATGGCTACACTTATAAT	previous study [1]
KJ02_007	2	5120420	ACTAATACTGCTCAAAAGGATGATGG	AATACTAATACTGCTCAAAAGGATGATGA	CATAAGCAATTTGTCCAACAGGAAGACTA	previous study [1]
KJ02_009	2	5523756	CACATCGTTCCAATTTCAACCAAACATTT	CATCGTTCCAATTTCAACCAAACATTC	CAATGCCCGTGTTTATTTCACGCCAA	previous study [1]
KJ02_011	2	5819810	CTAGTTATTACTATCACAGTAAACTTCCA	CTAGTTATTACTATCACAGTAAACTTCCG	ATGCCATACTAGGTTAAACCTCTTGTCTT	previous study [1]
KJ02_013	2	7801801	CCGCCTGCATTGTCGTGGACA	CGCCTGCATTGTCGTGGACG	TTTCGCAGGAGGACAGCCATCATAT	previous study [1]
KJ02_015	2	8064902	AAACACCAACAATAGCAGCAGCAG	GAAACACCAACAATAGCAGCAGCAA	GTGTTGGGTGTTAGTCCGTTGGTT	previous study [1]
KJ02_017	2	9349136	CAGAGACGTTCAAGGTCAGCAGA	AGAGACGTTCAAGGTCAGCAGC	GCCCAGGCTCGAAGCAGTTGAA	previous study [1]
KJ02_019	2	9780295	ACACTGATGTACTCCTATAGCTTT	CTACACTGATGTACTCCTATAGCTTG	CCCCTGCAAGCAAATATATACAAAGGTTA	previous study [1]
KJ02_021	2	10308219	GGTGTGGACTCAAGTCGGCG	GGTGTGGACTCAAGTCGGCA	TGGTGCAAACCGGGAAGACGATTT	previous study [1]
KJ02_023	2	10801112	GGCTTGGCACCCAGATAAGAC	TGGCTTGGCACCCAGATAAGAT	CTGTAGGCACTCCGCACTGAGAA	previous study [1]
KJ02_025	2	11211324	ACGCTGAGGATTGTACATCTGACA	CGCTGAGGATTGTACATCTGACG	GTCCTCGGCATCCTCCACCAAA	previous study [1]
KJ02_027	2	19483986	GTTAGGTGTATGCAGATTCAGAACAA	GTTAGGTGTATGCAGATTCAGAACAG	TCGAGAGTTTGAAGGTTTTAAGCAGCTAA	previous study [1]
KJ02_029	2	19888551	GAGATGTCATGTTTGTGTTTGTGTTTG	GAGATGTCATGTTTGTGTTTGTGTTTC	CAACCACTAGAACGAGCAGAAGTGAT	previous study [1]
KJ02_031	2	20335697	GTTAGGCGTAGCAGGCGTCC	GTTAGGCGTAGCAGGCGTCG	ACCATACCATCTCATAACCAGATCACTT	previous study [1]
KJ02_033	2	21592733	AGGCCCCCCTTTGTAAGTTCG	GAGGCCCCCCTTTGTAAGTTCA	GCTTCGCTCACCGAATCCTCGAA	previous study [1]
KJ02_035	2	21983655	CCGGCAATTAAGGGATCCAGC	CCCGGCAATTAAGGGATCCAGT	GTAGGAAAAAGAGGACAAGACAAGCAAAA	previous study [1]
KJ02_037	2	22504455	AGGCGGCTTCCTCTTCTCAAGA	GGCGGCTTCCTCTTCTCAAGC	GGTCTCTGAATAATCCCACCTTGCTT	previous study [1]
KJ02_039	2	22684234	ATCGGTAATCTAAGTTTAATACTCCTAAAC	TATCGGTAATCTAAGTTTAATACTCCTAAAT	GGACTATTAAATAGCCCTCCGAAATCTTA	previous study [1]
KJ02_041	2	23182326	AATAATCTCTTTCCTCTGAATTGCTCC	GTAATAATCTCTTTCCTCTGAATTGCTCT	GCAAAGGCCGGGATATTATATTCCATTAT	previous study [1]
KJ02_043	2	23850625	GGAGGTAATCCCGTGGCGGA	GGAGGTAATCCCGTGGCGGT	CTCTTTGCCTTCGTGCAACGTCAA	previous study [1]
KJ02_045	2	24278925	CCCATGGCCAGACGGAGTCA	CCATGGCCAGACGGAGTCG	CTGAACTGCTCCAGCTCGGAGAT	previous study [1]
KJ02_047	2	24582137	GCCTTTTAGGAAGAAATTATAGCTAGTG	AGCCTTTTAGGAAGAAATTATAGCTAGTA	CCAACGTGCAATTTAACAAACCAAATGCAA	previous study [1]
KJ02_049	2	25019879	TTGACCACCTTAGGTCGCTTCA	GACCACCTTAGGTCGCTTCC	GTTTATAGGGGCGACAATGTCGGTT	previous study [1]
KJ02_051	2	25510192	AAACTTTTTCTTCAAAATTCCAACTTTTCCATA	CTTTTTCTTCAAAATTCCAACTTTTCCATC	CGATATGATGGAAAGTTGGAAGTTTATGTA	previous study [1]
KJ02_053	2	26176180	GAAGGGGATATGATTGCATTCGTCT	AAGGGGATATGATTGCATTCGTCC	CACACGCACACACGAGGACGAT	previous study [1]
KJ02_057	2	26691450	TTCTTGTGTTGCTCTTTTCTTCCTTC	GTTTTCTTGTGTTGCTCTTTTCTTCCTTT	GGAAGCGGAAGCGGAAGCAGAA	previous study [1]
KJ02_059	2	27837230	CCGTGCACAGGAGTTAGGTTC	TCCGTGCACAGGAGTTAGGTTT	GCTGAGTTCGGATGGGGGAGAT	previous study [1]
KJ02_061	2	28173954	AAAAATGAATTAATATTTTAAAGCAACATTCCT	AAAAATGAATTAATATTTTAAAGCAACATTCCC	CACGCTTTTCAAATAACTAAACATTGCGTT	previous study [1]
KJ02_063	2	29539378	GTTGTAGGGCAGACTGAGGTCT	GTAGGGCAGACTGAGGTCC	CACGGAGCGGGTGAACTTCGAT	previous study [1]
KJ02_065	2	29958026	CCACTCCCATGCCCCACCA	CCACTCCCATGCCCCACCT	GAGTGGCGGCCTCGAGCATATT	previous study [1]
KJ02_067	2	30450152	AAGTTGCTAAAAAATCATATTAATCTATTTTTA	AAGTTGCTAAAAAATCATATTAATCTATTTTTT	CAGCGATTAGCGCGTGATTAATTAAGTAT	previous study [1]
KJ02_069	2	31825624	CATGCATGCCATCCCATGAGGTT	ATGCATGCCATCCCATGAGGTG	AGCCCACTCGAAGATTAATTCTTTGGAAA	previous study [1]
KJ02_071	2	32118114	GATAAATTCTTAATTGTCACATCTTAAAAGTA	GATAAATTCTTAATTGTCACATCTTAAAAGTG	CATCAAGTGTCCTGCGCATTTAACTATTT	previous study [1]
KJ02_073	2	33142844	AGCTACTGATTTTCATACTGTCCTT	AGCTACTGATTTTCATACTGTCCTC	CTGAAAGTCTTTGTCACTTTGTCATGCTT	previous study [1]
KJ02_075	2	33465007	AACTTTACACCCAAAGAACTAACACGT	CTTTACACCCAAAGAACTAACACGC	CAGCGAACGATAAATTGCGAAACAGTAAA	previous study [1]
KJ02_077	2	33973330	CCATAGTCTTTTTTAGGTAGTGAAGC	TCCATAGTCTTTTTTAGGTAGTGAAGT	TTTGTTGCCTGGTGGTCATCATTGTATAT	previous study [1]
KJ02_079	2	34635870	CCCTGCTTCTTCGAAGTGAT	CTCCCTGCTTCTTCGAAGTGAG	GTGTCTTTCTGACCTGAGAAAGCTCTT	previous study [1]
KJ02_081	2	35187201	AAACAGTTGTCAAGTTGATTAAACATATCTAAT	AAACAGTTGTCAAGTTGATTAAACATATCTAAA	GTTTGATTATCGGTCACAATTTATCACGTT	previous study [1]
KJ02_083	2	35587883	AGGTGACGTCAGCACTTATCCC	CAGGTGACGTCAGCACTTATCCT	GCTAGACAACGGGATTCCGTTTCAA	previous study [1]
KJ03_001	3	204361	TAAAGTAGTTTGACTTTAACAACGAGATG	AATTTAAAGTAGTTTGACTTTAACAACGAGATA	GAAGCTATTTCATCCCTCGAGAGGAT	previous study [1]
KJ03_003	3	517088	GAAAAATTGGCTACGTCGAATGGTCT	AAAATTGGCTACGTCGAATGGTCC	GCGCAAGGGTGAGGAGCCAATT	previous study [1]
KJ03_005	3	1164119	TAGTCGCACGCATGAATGTTTCCT	GTCGCACGCATGAATGTTTCCC	AATACTAGTCAAAAATCTCCCTTATGTCAT	previous study [1]
KJ03_007	3	1729434	ACCTTCCAACCCTAGCATGCG	CACCTTCCAACCCTAGCATGCA	GAAACACACCACTTCAATTACTGTGCTTT	previous study [1]
KJ03_009	3	2241762	CGTGCTCCAGGGCGTTGTCA	GTGCTCCAGGGCGTTGTCG	AGTGCATCGCCGGGAACGCAA	previous study [1]
KJ03_011	3	2992371	CAATTCGGCGCATCGCCACCA	CGGCGCATCGCCACCC	CTGCCGGAACGTAAAAACAAAAGTAGAAA	previous study [1]
KJ03_013	3	4213581	GAGAGGCTGGCCGAGCGG	AGAGAGGCTGGCCGAGCGA	TCAGTTTTAGCTCTGGTTGTTGTCTCTTT	previous study [1]
KJ03_015	3	4427241	GCACTGTAGGTACATAATATAGTACTAGT	GCACTGTAGGTACATAATATAGTACTAGA	GTAGCAACAGACCAACTAGATTCACTATA	previous study [1]
KJ03_017	3	5676626	TTTTTTTCTAAAAGAATAATACAACTCGTGT	CTTTTTTTTCTAAAAGAATAATACAACTCGTGA	CAATAAGTAAACACACAAATTTGTAGGATA	previous study [1]
KJ03_019	3	6251476	TTTTGATTGTAACGTTTGACCACTCATT	TGATTGTAACGTTTGACCACTCATC	CTATGTTACTTTAAACACAACTTTTCGTTT	previous study [1]
KJ03_021	3	6633863	ATGCATTTGCCGTCTTGCACACTT	GCATTTGCCGTCTTGCACACTC	ACGTAATGATCGTCTAGATCTGTGCAT	previous study [1]
KJ03_023	3	10819217	TCATAATTAGCCAGAAGTGCTACAG	GTTCATAATTAGCCAGAAGTGCTACAA	ATTAATCCATCACTAGCACATGTGGGTTA	previous study [1]
KJ03_025	3	11584020	CACGTCGTCGTCTTCTGTTTTTTTTT	CACGTCGTCGTCTTCTGTTTTTTTTA	CCCATGCAGGTGAGAACATCGATTT	previous study [1]
KJ03_027	3	11972407	ATATCTGTCGGATTTTTAAAAGCCCTA	ATATCTGTCGGATTTTTAAAAGCCCTC	GGATAATATCCACTCCATATTTGTCCGAA	previous study [1]
KJ03_029	3	12345604	CATGCAAAATCCTGTGTAACAAAGAGAA	ATGCAAAATCCTGTGTAACAAAGAGAG	GTTCATGAAGTTCGGTTCCTGATTGAATT	previous study [1]
KJ03_031	3	12785160	CCTGACCAGGGGCGGTCTA	CTGACCAGGGGCGGTCTG	ACCACCGTTGTGAGGCCGGTTA	previous study [1]
KJ03_033	3	13122748	GAAGAAGAGAATTGACCCAGTTTATAAGA	AGAAGAGAATTGACCCAGTTTATAAGG	GATGTATGGTTTTCGGGTCCGGTTA	previous study [1]
KJ03_035	3	16877782	TCCTTCGTTTTCCGCGCACAT	CCTTCGTTTTCCGCGCACAC	GCACAAAATACACCGTTTAGCAGTTTGAA	previous study [1]
KJ03_037	3	17439699	ATTAGGTATAGTACGTAATGCAACCAG	ATTAGGTATAGTACGTAATGCAACCAA	GTGCGTATTGTCTTAATCAGAGACCTTA	previous study [1]
KJ03_039	3	18107418	CCAATTAGTGAGTAACCGGGTCA	CCAATTAGTGAGTAACCGGGTCG	TGTTAGAAAACCGCCGGCCCATAAA	previous study [1]
KJ03_041	3	18710926	GTTGTTGCTAATCGTCATTACCG	CTGTTGTTGCTAATCGTCATTACCA	TAGTCGGCGACGGCAAACGCAA	previous study [1]
KJ03_043	3	19143571	GTAGGAGGAGGAGCAGGTGCA	AGGAGGAGGAGCAGGTGCG	GACGACGGACATTGCGGGCTT	previous study [1]
KJ03_045	3	19682997	CGTTTTGCGTGCCAGCGTT	CTCGTTTTGCGTGCCAGCGTG	CGATCTTCTGAAACGACGGGAACTA	previous study [1]
KJ03_047	3	20053624	GGTGGCAACGGAGACAGCCA	GTGGCAACGGAGACAGCCG	GTTGGTGGGCAACTTCGTCATCATA	previous study [1]
KJ03_049	3	20648245	AAAGAAGTAATACCCTACTTCTGTCCA	AGAAGTAATACCCTACTTCTGTCCG	ATACAATCAATAACACACTCGGCGGAAT	previous study [1]
KJ03_051	3	21033707	GTCTCCGAGTCCTACTTGGAG	ATGTCTCCGAGTCCTACTTGGAA	GGGGTCCCTTTAATATCACAGGTCAA	previous study [1]
KJ03_053	3	21465191	AGCAGAGCCGAGCCAGGTC	GAGCAGAGCCGAGCCAGGTT	CAGATTGGCCCGGGGCCGAT	previous study [1]
KJ03_055	3	21953312	GAACACCTCGTCTGCGTCAT	GAACACCTCGTCTGCGTCAC	AGTGAGCTACAATCTGTGCCCCTA	previous study [1]
KJ03_057	3	22407127	ATTTTTCCCAATCCCCCAGAAGCTA	TCCCAATCCCCCAGAAGCTG	TTCTCAGCTTCTGGGGATTGGAAAATTTT	previous study [1]
KJ03_059	3	23105608	GGTAAGAGAGGCGGAGACAGG	AGGTAAGAGAGGCGGAGACAGA	CAGGGGCCCGAACCTGTATAAAAAT	previous study [1]
KJ03_061	3	24486434	TAAGTACATGTATTTTGGTAGTTTAGTTTCAT	AGTACATGTATTTTGGTAGTTTAGTTTCAC	GATGAATCCATTCATCGATAGTGTGGTTT	previous study [1]
KJ03_063	3	25288125	AGGAAGAAGAGAAGAGTATGGCG	AGAGGAAGAAGAGAAGAGTATGGCA	CATACACGTGGCAATCCAGTCAACAT	previous study [1]
KJ03_065	3	25983847	AGCACGTCGTCGTCGCAG	CTAGCACGTCGTCGTCGCAA	GTGGATTCAGTTGACATGGTGGAGAA	previous study [1]
KJ03_067	3	28167520	CGTGGCGCCAAGCTGTGTC	CACGTGGCGCCAAGCTGTGTT	CTTCCTAATCTTTTCTATTTCCTTCTCCTT	previous study [1]
KJ03_069	3	32355773	TTTTAAACTGTTAAACGGTATGTTTTTTGT	CTTTTTAAACTGTTAAACGGTATGTTTTTTGC	GCAGCGATTAGCGGTTGATTAATTAAGTA	previous study [1]
KJ04_001	4	8167	GCCGTGAAGTTAACATCGTAGAGAT	CCGTGAAGTTAACATCGTAGAGAC	CTCAGCCGCGGCCAGTGGAA	previous study [1]
KJ04_003	4	469593	GAATGAAAATTTAGGATAGTGGCATTTGG	GAATGAAAATTTAGGATAGTGGCATTTGA	TATTTGCCACTCTCTCAAAATGCCAGTT	previous study [1]
KJ04_005	4	865907	CCTTAAAGAGGTGTCACGAGGT	CCTTAAAGAGGTGTCACGAGGC	CGCGGGCTACCTTACTAGTTTACTA	previous study [1]
KJ04_007	4	1336178	CAAGTTCTTGTGGATCTATTTAATGTTTCAAA	AGTTCTTGTGGATCTATTTAATGTTTCAAC	CTCTCACACAGGGAACATTAAGATTTCAT	previous study [1]
KJ04_009	4	1843334	ATTCGGCTTAATTAATACTACTACCCAA	CGGCTTAATTAATACTACTACCCAG	CCCCATGAGCAGACAAACCAAAGTT	previous study [1]
KJ04_011	4	2245964	GAATCCTGATGATTTAATACCAGATTTA	GAATCCTGATGATTTAATACCAGATTTG	CGCTGATTATGGGCTGACAATAGTATTTT	previous study [1]
KJ04_013	4	2603163	GTCGGATATCTTCTCGGGCAGAT	CGGATATCTTCTCGGGCAGAC	AGATGGCCCAGACTCGCGAGAT	previous study [1]
KJ04_015	4	2992621	GAAATTTTAATTCCCTCAACAATTCACTTG	GGAAATTTTAATTCCCTCAACAATTCACTTA	CGCCCCGATTTTCATTCGGGATTAA	previous study [1]
KJ04_019	4	4035257	ACGTGATATTCCTAGAAACGCTCC	ACGTGATATTCCTAGAAACGCTCG	GGAATTAATTAGAGCGTTCTATGTCATCTT	previous study [1]
KJ04_021	4	4526234	GAAATGTGCCGAAAATCACGAAATTTCA	AAATGTGCCGAAAATCACGAAATTTCG	CGGCGATTTCGGTAGGACTGAAATT	previous study [1]
KJ04_023	4	4945262	GCATGGAGAGCAAGAGGCGC	AAGCATGGAGAGCAAGAGGCGT	GATCCAACACTTCTTCTGCTGCGAT	previous study [1]
KJ04_025	4	5377293	GGTGATGATCGTGCTGTTGACCA	GTGATGATCGTGCTGTTGACCG	ATTCTATCCATCTCCCTGATCTTGGTA	previous study [1]
KJ04_027	4	5789508	CGGCACGAATATTTGCCCTGGT	GGCACGAATATTTGCCCTGGC	GGGTCGGGCCATGCTTTGTGTA	previous study [1]
KJ04_029	4	6384872	GTATCTGGACAAGTTCTATAATCGAAAG	AAGTATCTGGACAAGTTCTATAATCGAAAA	GGCCAAATAAGATTGACCCAAGGCAA	previous study [1]
KJ04_031	4	7231691	CGATTTTGAATGCGCCTGGCCA	TTGAATGCGCCTGGCCG	GACCCAACACGATCACACAAGTCTT	previous study [1]
KJ04_033	4	7680596	GAATACAGAGATTGCTTTGCTTGGG	AAGAATACAGAGATTGCTTTGCTTGGA	CTGAGTCCTGGCATCTCGTAATGTT	previous study [1]
KJ04_035	4	8127970	GAAGGTCCTTCAACTTGTCATCG	CGAAGGTCCTTCAACTTGTCATCA	CATATCTGATTTTGTGGTTCAAGGACGTT	previous study [1]
KJ04_037	4	8431281	TTAGAGAAGTCTAGAACCTTGTATCG	AAATTTAGAGAAGTCTAGAACCTTGTATCA	AGTGGTTTGATAGGATTCCATTGCCATA	previous study [1]
KJ04_039	4	9051840	TTGCATTAGCTTATCTAAGCGATAAAGA	GCATTAGCTTATCTAAGCGATAAAGC	GATGCTTGAAGAATTTGTTTGTCGGGATT	previous study [1]
KJ04_041	4	9929207	CACAGCGCTGTATTCGCCACA	CACAGCGCTGTATTCGCCACG	GGCGCTCGACGACGCCGTT	previous study [1]
KJ04_043	4	10695483	GAAGATGTCGATGTTGAGCACAG	ACGAAGATGTCGATGTTGAGCACAA	TAGGGATACACAAGACAATTGGGGATAA	previous study [1]
KJ04_045	4	11556351	CCGAAGAACAAGCAGACGGACA	CGAAGAACAAGCAGACGGACG	GCAGCGCGCGTGTCGGCTA	previous study [1]
KJ04_047	4	11832332	CAACCGCTGCCCCTATGCC	GCAACCGCTGCCCCTATGCT	CTAGGGAAAAACCTACACCGGTGAA	previous study [1]
KJ04_049	4	12548965	AGAAGTAGACGAAACTGACGATTCC	AAAGAAGTAGACGAAACTGACGATTCT	GAGATCTCGTTGATCCCCATCGATT	previous study [1]
KJ04_051	4	13584322	ATGGATAGAGTCCTAAGAAGGCAATTA	GGATAGAGTCCTAAGAAGGCAATTG	GCCCAAACATATCTCTAAGGAAATTACATA	previous study [1]
KJ04_053	4	17250626	TCTTCAATGTCCTCACTAATTGTCAG	TTCTTCAATGTCCTCACTAATTGTCAA	ACCGAGTTCAAGACATTGAAGTTCTAGTA	previous study [1]
KJ04_055	4	17523450	GCAACTGTCAAGAGATCTGCAG	ACTGCAACTGTCAAGAGATCTGCAA	CAGAAATTGCCTGGGTAATGTGATCTTTA	previous study [1]
KJ04_057	4	18114091	GAACTATTATAACATGGTTAATTAAGTGTTA	GAACTATTATAACATGGTTAATTAAGTGTTC	CACAAACGATCTCAAACTGTTAAGTTCTTT	previous study [1]
KJ04_059	4	19541114	CGGGACATTTTAAGGGACTCCTG	CGGGACATTTTAAGGGACTCCTC	GTAAAAGCTCAACTGGATGACAGAGAAAA	previous study [1]
KJ04_061	4	20356970	CCGTCTGTGGACTCCGTGATA	CCGTCTGTGGACTCCGTGATG	GGACGCTTTATGTACACGTTAAGGAAAT	previous study [1]
KJ04_063	4	20703190	GATTGCATTGTGTCATCATTGCCAAG	AGATTGCATTGTGTCATCATTGCCAAA	TTCGCTGTAGGGGTGCGACGAA	previous study [1]
KJ04_067	4	21825277	GTGAGGGCTGCTGGTTTCATTCT	GAGGGCTGCTGGTTTCATTCC	GAGAGCAAGCCAAGGGCACAAATAA	previous study [1]
KJ04_069	4	22171220	AGAATAGAAGAAATTTTAGAGTTGGACAC	CTAGAATAGAAGAAATTTTAGAGTTGGACAT	CCACCATTCACTTCTACCTACTTTCTTAA	previous study [1]
KJ04_071	4	23735103	GATTACTGTATGTTGAACTCCTCATCTT	ACTGTATGTTGAACTCCTCATCTC	GGCTAAATCCACGCATGGATGAGAT	previous study [1]
KJ04_073	4	24250223	ACAAGTTTGATATAAAGTTTGTCTTCG	GCTACAAGTTTGATATAAAGTTTGTCTTCA	GGTCAAATAGGACGGTTTAAAGACTTCAT	previous study [1]
KJ04_075	4	24593462	CCTAAGCCCCTACAAAACCCCA	CCTAAGCCCCTACAAAACCCCT	GAGGGAGAGGTGACGGTAGCAA	previous study [1]
KJ04_077	4	24780440	GCCACTATACGTGGCATACTTGTAA	CCACTATACGTGGCATACTTGTAG	CTCGCTCCCACTAGCGAGGATT	previous study [1]
KJ04_079	4	26137326	GATAGGGACTTAAAAGTTTTAGTCCC	GTGATAGGGACTTAAAAGTTTTAGTCCT	TTAGAACATTGCTAAGGCCCTGTTTAGAT	previous study [1]
KJ04_081	4	27179949	GTTGATATGGCGCTTAGGTGGC	CGTTGATATGGCGCTTAGGTGGT	GAGAATGACAAATGAGTCCCACATACATT	previous study [1]
KJ04_083	4	27670273	CAAATTTGTTTATCCTATAATGCAAAGTAACTA	AAATTTGTTTATCCTATAATGCAAAGTAACTC	CCCGGCATGAAAAATCAAGAATATCTCTA	previous study [1]
KJ04_085	4	29136343	AGATCTGTAGCCAACTGTAACACG	CAGATCTGTAGCCAACTGTAACACA	CCCACCTGTCATACACACATTGCAT	previous study [1]
KJ04_087	4	31581963	ACTACAGCAACAACAGAGTCGAC	CTACTACAGCAACAACAGAGTCGAT	GCATATGAAATAGTATGGGTCCGTTTCTT	previous study [1]
KJ04_089	4	32660337	GTGTTTCCTTAAAACTATTTTCGTAACCC	AGTGTTTCCTTAAAACTATTTTCGTAACCT	CGACACATTGTTCTAAATACAAATTTGGTT	previous study [1]
KJ04_091	4	34209963	ATTATATCTTGTTAACTTCTGATTCTTTTCATA	ATATCTTGTTAACTTCTGATTCTTTTCATC	CACAATTTTTCTGCTCAGGTTCTGAGATT	previous study [1]
KJ04_093	4	34535832	CATCTTGGAATTTGCAGGATGTGGAA	ATCTTGGAATTTGCAGGATGTGGAG	CCACCATCCATCCATTCATTCTGGAA	previous study [1]
KJ04_095	4	35078228	CACGACATCAGACATGCTAGTAATTC	CACGACATCAGACATGCTAGTAATTT	GTTCTTGATTGTTCTTTCAAGATGGATGTT	previous study [1]
KJ05_001	5	7130	GTTGTACTTTCTCCATCTCGACGAT	GTACTTTCTCCATCTCGACGAC	CCACACCATATTCTGTGAGTACCGTT	previous study [1]
KJ05_003	5	591451	CGAAGAACTTTGCTTCACCTCTGT	GAAGAACTTTGCTTCACCTCTGC	ATCTGGTCTCCAGCACTTGAGCAAT	previous study [1]
KJ05_005	5	1243736	AGAGGTTGAAGCAGCAGCTGGA	GAGGTTGAAGCAGCAGCTGGG	GCATTGCTTGGCACGAGCTGCAT	previous study [1]
KJ05_007	5	1766082	CAATTCAATACATCATCTATTCTGAGCTG	CAATTCAATACATCATCTATTCTGAGCTC	TTGGTGGATGCCCTCAAGTCAACTT	previous study [1]
KJ05_009	5	2360311	ATATAGAGGCCGGGTAAAAAAAACCT	ATAGAGGCCGGGTAAAAAAAACCC	CTCCGGAGGAGGATGTACTTAATTAATTA	previous study [1]
KJ05_011	5	2831817	AAATAGTTTAACTTTAACTAAAGTTAAATCGTT	AAATAGTTTAACTTTAACTAAAGTTAAATCGTC	GTCCTTCTGGGGCTGGTAAGAATTA	previous study [1]
KJ05_013	5	4783888	CAAGCCACGGATGGCTGGCAA	AGCCACGGATGGCTGGCAG	AGAAAGAAGGGATGAGAGATGCTTTTCAT	previous study [1]
KJ05_015	5	5360210	CCATTATCGAGTTAGTATATCTTCACTC	GCCATTATCGAGTTAGTATATCTTCACTT	TGCTATAGCTAGGAGTACACAGCTTTAAA	previous study [1]
KJ05_017	5	5984919	CGTCACCATCTCCGCAGGCA	GTCACCATCTCCGCAGGCG	GGAGGACGGGGACGGCGAT	previous study [1]
KJ05_019	5	6562635	AGCTAATACTTAATTAATCACACACTAATG	CTAGCTAATACTTAATTAATCACACACTAATA	CAGTGAGCACGGAAAATAGAGCGAT	previous study [1]
KJ05_021	5	7040154	AGCGTCGCCGCAGCCTCT	GCGTCGCCGCAGCCTCC	CTGGATGCCGGCGGCGACAA	previous study [1]
KJ05_023	5	7392294	GCCGAAGCACTCAACCCTCTAT	GCCGAAGCACTCAACCCTCTAA	ACCGTATTCAATGGTTTGGGGTGTAAAAT	previous study [1]
KJ05_025	5	7756614	GTTGTGATTTTCTGCCTGCAGCG	GTTGTGATTTTCTGCCTGCAGCA	GGGATAAGATAGAGGGGTACAGCTA	previous study [1]
KJ05_027	5	8157945	ACAAAAGGTAAAGTCATTGCCCACG	ATACAAAAGGTAAAGTCATTGCCCACA	GTGAAACATTAACCGTGCCAACCACAA	previous study [1]
KJ05_029	5	12691869	AATACACATACATTCTAGTTATATGATTAACC	AATACACATACATTCTAGTTATATGATTAACT	CAGGAAGGCATCGGATAGAGGATAT	previous study [1]
KJ05_031	5	15938727	CCTGCCGCTACCTTTCGTTGT	CCTGCCGCTACCTTTCGTTGC	AGGACCTCCTCAAGATGAGAGAGTT	previous study [1]
KJ05_033	5	17252517	AAAGATCTATTTTTAGTCCTGGTTGGTAAT	GATCTATTTTTAGTCCTGGTTGGTAAC	ACCGGCACTAAAGATAATAGGGATCTTTT	previous study [1]
KJ05_035	5	17637398	GTTTTTTCAGTATCCCTATGTTCATATTTAGT	TTTCAGTATCCCTATGTTCATATTTAGC	CCGTCGAAGAACGAGCAGAAACTAA	previous study [1]
KJ05_037	5	18031950	GAAGATATCTGGTAAATCCACAAGCG	GAAGATATCTGGTAAATCCACAAGCA	CAAAGTCTGTCCAACCTAGGTTTCCTA	previous study [1]
KJ05_039	5	18623022	GCAAGGACGTCGTCCTAGTA	CTGCAAGGACGTCGTCCTAGTT	CATGTCAACCTCGATGACCATTTCGAT	previous study [1]
KJ05_041	5	18986036	ATGGGGTCAGCGCCAAAGAGTT	GGGGTCAGCGCCAAAGAGTC	ATGAGTTCTCGTGTCAGGGGTCAA	previous study [1]
KJ05_043	5	19521378	ACTCGATCGGCTGTAGATATCAAC	CTACTCGATCGGCTGTAGATATCAAT	GACCGATCTATCCCAATCACTTGATTTAA	previous study [1]
KJ05_045	5	20344393	GGGTATCCCCTGTCGACAGTA	GGGTATCCCCTGTCGACAGTG	TCATAGTAGTAGAACCTTGAGCACCAA	previous study [1]
KJ05_047	5	20785235	GTTAACTCCCTAGATTCAAACACTAGA	AACTCCCTAGATTCAAACACTAGC	TAACTTCTGTCTTAACTTCAGACCGGTA	previous study [1]
KJ05_049	5	21072711	GACACGAATATCCATGGCTGCAT	GACACGAATATCCATGGCTGCAC	TGTGCTTAATTACTACCTCTCTCCCAAA	previous study [1]
KJ05_051	5	22081477	AGCAGCAGCATATTGTCTCTGTTTTTT	GCAGCAGCATATTGTCTCTGTTTTTC	CCTCAACTGAACACTAGAGAGCCTT	previous study [1]
KJ05_053	5	22805256	AAGCCTTGGTATCAGGGTCCAG	CAAGCCTTGGTATCAGGGTCCAA	GTCTGGTACCCCAAATACTCGGTA	previous study [1]
KJ05_055	5	23727191	GTACAATGACTAAAAATGAGACGGAAAAT	GTACAATGACTAAAAATGAGACGGAAAAG	CTATTGGCGTACTATATTAGTGTACCTCTA	previous study [1]
KJ05_057	5	24196872	CCTGCAGCAGTGTCTTTTCCTTC	CCTGCAGCAGTGTCTTTTCCTTT	CGGTGAAAGGAGCATGTTGGACTTT	previous study [1]
KJ05_059	5	24773184	GAGGAAGAGAGCAGTCGACAACT	AGGAAGAGAGCAGTCGACAACC	ACCACCATGTCTATCTTAGCGGCAA	previous study [1]
KJ05_061	5	25246244	CCCTGGACGGTGCTGGAT	CCCTGGACGGTGCTGGAC	CCTCGGTCCCGGGAGGGAA	previous study [1]
KJ05_063	5	25852536	AAGGAGTCCATAGGCTGCTGCT	GGAGTCCATAGGCTGCTGCC	AAAATGGTATCAAAGTGAACAGGCCCTT	previous study [1]
KJ05_065	5	26029645	CCTCTAGCTAATTTATCCTCTCGC	GCCTCTAGCTAATTTATCCTCTCGT	TCACCACCGGTCGCCAGACAAA	previous study [1]
KJ05_067	5	26813227	GATATTTGAGTGAGAGTAGTTTCAGAAAATT	ATATTTGAGTGAGAGTAGTTTCAGAAAATG	GGACATACCATTACCAACATAACCTTAGTA	previous study [1]
KJ05_071	5	27795820	GCCGATGTAATTTAAGCAACAAGATCTAT	CCGATGTAATTTAAGCAACAAGATCTAC	CTGGTTTGGGGCAAAGTGTTTACTTTATT	previous study [1]
KJ05_073	5	28175023	ACTCCGACCGGGCGTGAC	CATACTCCGACCGGGCGTGAT	TGAGTGCTTCTCAAACGACACGGAT	previous study [1]
KJ05_075	5	28560614	GTTTTTCAAGTGAAATTCTTGGCTTGC	AATGTTTTTCAAGTGAAATTCTTGGCTTGT	TACTTGACTGTTAATCCAAATACTACCAAA	previous study [1]
KJ05_077	5	29830899	GGACAGCAGATGGAGAATTCTG	GTGGACAGCAGATGGAGAATTCTA	GACCGGAAGGCAATGTTATCAAGGTT	previous study [1]
KJ06_001	6	14929	CCCGAATGACATCCTTACCACCA	CCGAATGACATCCTTACCACCG	GCGCCTCCCCGCTCCAACAA	previous study [1]
KJ06_003	6	428931	ACTTAAAAATCCAACTACAATCAATTTGATAA	ACTTAAAAATCCAACTACAATCAATTTGATAC	CTGATTCATTTGTTCACTTCAGTGTCTATA	previous study [1]
KJ06_005	6	1038324	GCGTGATTAATTAACTATTAGCTAATTTTTTTA	GCGTGATTAATTAACTATTAGCTAATTTTTTTT	CGGTTAAACGGTGCATTTTTACAAAAAGTT	previous study [1]
KJ06_007	6	1266434	CGGAACATCAAGGTCGTGCGG	CGGAACATCAAGGTCGTGCGA	GAGCTGCCACCGTCGATGAGAA	previous study [1]
KJ06_009	6	2936067	TACAAACTTAAAAATAGATATGTTTCTTTTTA	ACAAACTTAAAAATAGATATGTTTCTTTTTT	TCGATCAAACTGTTATAAACAACACGCTTT	previous study [1]
KJ06_011	6	3365147	TTTCTTTGATAACCATTTAAGTTGCAACTAAA	CTTTGATAACCATTTAAGTTGCAACTAAC	GTAGAATATTGGAGTCAGTATCCCTTCAA	previous study [1]
KJ06_013	6	3754113	CAAACACAAACGAAAACATATTTTTTCTCG	GCAAACACAAACGAAAACATATTTTTTCTCA	TCTTGACTGATGGATTGAATATAGCACAAA	previous study [1]
KJ06_015	6	4708665	ATTTGCATGACATATATTATTACTGTATTTTTA	TGCATGACATATATTATTACTGTATTTTTT	GTAGTTTTGTATAGTAGGATCAGGATATTA	previous study [1]
KJ06_017	6	5495783	TTTTAGAGTTAATTTTGAGTTTTTTCAACATG	TTTAGAGTTAATTTTGAGTTTTTTCAACATA	GTGTTATTAGCGGTTTTAAAAGTCAATGTA	previous study [1]
KJ06_019	6	5911796	ATTTATGGTATAGAGTTGACACAATTTGC	TATGGTATAGAGTTGACACAATTTGT	GCTAAAATTTAGTAGACCAATTAACGCCAT	previous study [1]
KJ06_021	6	6325256	GATTTTCTTAATTAACAGAGAAACTTATGACG	AGATTTTCTTAATTAACAGAGAAACTTATGACA	GTCTACGTTTGACAAGGTTTTCGAACTTA	previous study [1]
KJ06_023	6	6770568	GCACTAAAATGATCTTGGCCCTAAAT	GCACTAAAATGATCTTGGCCCTAAAC	ATGTGACCTATGGGCAACTTCCTATTAAT	previous study [1]
KJ06_025	6	7229106	CTCGTTTTCCGTGCACACGT	CTCGTTTTCCGTGCACACGC	TTATGAATCACACTGTTTAGCAGTTTGAAA	previous study [1]
KJ06_027	6	7708089	CACATTCATATTGATATTAATGAGTCTAAATAC	CACATTCATATTGATATTAATGAGTCTAAATAG	GTTTAACCTTAATCTTGTCTAAAACGTCAA	previous study [1]
KJ06_029	6	7837648	CCCTCTTTCGTAAATATAAGTATTTAAAGC	CTCCCTCTTTCGTAAATATAAGTATTTAAAGT	TGGGAGGTGAAATGGGAAGAAATTTGTTA	previous study [1]
KJ06_031	6	8481127	ACTATGATGTCAATATTTAGTATTAGGTTAAT	ACTATGATGTCAATATTTAGTATTAGGTTAAG	TATTTGGACTTGCTCCATCCGTTCTTAAA	previous study [1]
KJ06_033	6	9035697	GAAAGCCATCTGTTGGCAATAGCAA	AAAGCCATCTGTTGGCAATAGCAG	GTAAATAAAAATCCTGACCACCCCTTCTT	previous study [1]
KJ06_035	6	9271476	ACAAATATATGCCAGACCTATATTGATACA	CAAATATATGCCAGACCTATATTGATACG	GAACACATGATAACTGATGTACAACAGAAA	previous study [1]
KJ06_037	6	10103564	CATATGGTTTTATACATTTCACAAAAGTTTTTG	CATATGGTTTTATACATTTCACAAAAGTTTTTA	TTTTAAACATGTTTGGCCGTTCGTCTTATT	previous study [1]
KJ06_039	6	10437834	GTACTCATTAATCAGCCCTAACACC	GGTACTCATTAATCAGCCCTAACACT	TCATCCCTCAAGGTGTCATGCTCAT	previous study [1]
KJ06_041	6	11914008	CGGAGAATGAACTCCTCCACC	GTCGGAGAATGAACTCCTCCACT	GTGGTTGTACTCATTCTTGCTCAATCTTT	previous study [1]
KJ06_043	6	12255518	ATTTAAAAAAACTTGGATGCTAACTTGAGAT	TAAAAAAACTTGGATGCTAACTTGAGAC	CATGAGCTGCAATTAGGAGTCCGAT	previous study [1]
KJ06_045	6	12988857	AGTTGAAATCTTCCACATTGAATTTGTCT	GTTGAAATCTTCCACATTGAATTTGTCG	GCACTTCACTCTTATTCACTTCACTCTTA	previous study [1]
KJ06_047	6	13351589	GGGACTTTGCTAGATATGCCTCC	ATGGGACTTTGCTAGATATGCCTCT	GCGCTGAGGTCCCAACAGTTTAAAT	previous study [1]
KJ06_049	6	13814825	CACATGGTTTTATTTGTAATATGATTTAACCG	CACATGGTTTTATTTGTAATATGATTTAACCA	TCTCTGTCCCTCTTAGATGTGATATGTA	previous study [1]
KJ06_051	6	14291199	ACTACCATAAATTAAAGAAAATGAATGTTCAAG	ACTACCATAAATTAAAGAAAATGAATGTTCAAA	CCTCTATTCGTAGTTAAATCTAGGAGTAAA	previous study [1]
KJ06_053	6	14765168	AATTGGCTTCTCCCTTATATGCCAC	AAAATTGGCTTCTCCCTTATATGCCAT	GGCATAAAAGGGTGGAAAAACTTGAACTA	previous study [1]
KJ06_055	6	15196594	CCATCTTTATCACTTCATGCTACAACT	CATCTTTATCACTTCATGCTACAACC	GCCACCGTGATCAGCCGTTAGTA	previous study [1]
KJ06_057	6	15696114	CAACATGTACAACAACATGCTCTCC	CAACATGTACAACAACATGCTCTCG	TGACATTTGATGAATCTAATGGCTCCCAA	previous study [1]
KJ06_059	6	16220700	GGGCCTCACTTAAGGTTGCTAATTAA	GGCCTCACTTAAGGTTGCTAATTAG	CTGCCAAATGAACGACATCTACAAGATTA	previous study [1]
KJ06_061	6	16609478	AATCCATGTCTTTTGCAACATTTTCCG	AAATCCATGTCTTTTGCAACATTTTCCA	CCACAATATCAAAGGTTCTTCAAACATGAT	previous study [1]
KJ06_063	6	16952673	AGGGCTTGCACAATACGTAAAAAGAT	GGGCTTGCACAATACGTAAAAAGAG	TTTGCACAAGATTTCGTATGCGAAAGCAT	previous study [1]
KJ06_065	6	18143362	TTTAAATGGTTAAACGATCCGTTTCATATAAT	AAATGGTTAAACGATCCGTTTCATATAAG	TATAAACTCGGAATGGAGTATTTGATGTTT	previous study [1]
KJ06_067	6	19182748	CGCGGCGGTGTGCGGTC	CGCGGCGGTGTGCGGTG	GATTGGCCGGGCCGGTGGAT	previous study [1]
KJ06_069	6	19926634	ATTGAATATAAGTAGCCAACAATTATCCG	GAATATAAGTAGCCAACAATTATCCA	AAGTGCAGCCCATTTACCTCAGGTT	previous study [1]
KJ06_071	6	21799623	CAACACAACACAACAACCATGCAC	CCAACACAACACAACAACCATGCAT	AGCTCACACGACACATATCGGCAT	previous study [1]
KJ06_073	6	22306256	ATTATAAGGAAGAAGCAGATTGGCTC	ATTATTATAAGGAAGAAGCAGATTGGCTT	GTGTGACACCGAATTACCAAATTAGCAAA	previous study [1]
KJ06_075	6	22769496	ATCGAGGACTCTGGTTCTGCTG	ATCGAGGACTCTGGTTCTGCTA	GCGGTGTTTGCTGCTCCTCATCAA	previous study [1]
KJ06_077	6	23836891	GTCTCGACGGTGAGATATTGAACA	CTCGACGGTGAGATATTGAACG	TTTCTTGACGCTAAAATCATTGGCACCAT	previous study [1]
KJ06_079	6	24997051	CCTTTGATGCGCATTAAGAACTTGTTTT	CTTTGATGCGCATTAAGAACTTGTTTG	TCTTCTATAAAGACCATGAGCACCCAAA	previous study [1]
KJ06_081	6	25793346	ACAACAATAGATAACACATTAATTCATGTCAAT	CAACAATAGATAACACATTAATTCATGTCAAC	CCCAATCATGTTGTGTGTTTCACACATTA	previous study [1]
KJ06_083	6	29960908	CCCAACTACTCTTTTCTCGATCTGT	CCAACTACTCTTTTCTCGATCTGG	GCACGCGTCTGAACCGTTCGAT	previous study [1]
KJ07_001	7	3980	AAGTTTAAGACTCACGTGTTTTATCCG	CAAAGTTTAAGACTCACGTGTTTTATCCA	TCAAGCTATATTTTCATGTGTTGTAGCCTT	previous study [1]
KJ07_003	7	289217	GTAGAGTTAGGTCGTTGATTATAATTAAGA	AGAGTTAGGTCGTTGATTATAATTAAGC	TGCAAGGCTCGTAATTCGTGCTATTAATT	previous study [1]
KJ07_005	7	928984	TCAGAGGAAATTTTGTTTACCGTCCT	CAGAGGAAATTTTGTTTACCGTCCG	GGAGGCGGTTAAACCTGCATATGTT	previous study [1]
KJ07_007	7	1317768	AAATCCTGGCATGCAGCATTTATGATA	ATCCTGGCATGCAGCATTTATGATC	TAACTACAAAGGTGTGAAGAGGACATGAA	previous study [1]
KJ07_009	7	1777293	TCTACATTCATATCGATGTTAATATGAATGTA	CTACATTCATATCGATGTTAATATGAATGTG	CCCTCCGTTTCACAATGTAAGTTATTCTA	previous study [1]
KJ07_011	7	2277644	CATTGAAGATTACCAACAAGAATTAAGTAAG	GCATTGAAGATTACCAACAAGAATTAAGTAAA	CATATATTACGACGACTCTCCTTTTCCTT	previous study [1]
KJ07_013	7	2749068	GTGTATCAACAGATAGAACTTACTCTCTT	GTATCAACAGATAGAACTTACTCTCTC	AAGGATCAAATTCCCTTCTAGGTAAAGTTT	previous study [1]
KJ07_015	7	3300456	CCAGAGTTTGGTAAAAAAAACTAAATTGATG	ACCAGAGTTTGGTAAAAAAAACTAAATTGATA	GGGATTGTTTAGGTTAATGTCATTTCAAAT	previous study [1]
KJ07_017	7	3705757	TCCCATCCCATCCCATATCCTTA	CCCATCCCATCCCATATCCTTG	TTAGAGAAAGGTGGTGGGAGGGATT	previous study [1]
KJ07_019	7	4239741	TTAATACTTTACATGTGTCCAAACATTTCAAT	AATACTTTACATGTGTCCAAACATTTCAAC	ATCGATTTAGGCCATGTTCAGTTCTCAAA	previous study [1]
KJ07_021	7	4644793	AAAGATCCAACGCACCAAAATTTGACT	AGATCCAACGCACCAAAATTTGACC	CAGCTTTGCTAAAATTATGTCGGCATCTT	previous study [1]
KJ07_023	7	6720823	TCTTGTGTTGGCTTTTAGTACTTACC	TTTCTTGTGTTGGCTTTTAGTACTTACT	AAACGCAGGTCTAAAAGGACAGAAACATA	previous study [1]
KJ07_025	7	7279700	GGGTACTTTTGCAATTATTAAGAGCG	CGGGTACTTTTGCAATTATTAAGAGCA	CGCAAGGTGCTAAGTATTATTCGGAATAA	previous study [1]
KJ07_027	7	7982214	CATATTACGTCTTGGAATCCGTGCTA	ATATTACGTCTTGGAATCCGTGCTG	AGTGAGCTATAGATTTGTAGCCAGCTA	previous study [1]
KJ07_029	7	9147667	CCGCCTTCGACTCCACCTG	CCGCCTTCGACTCCACCTC	TCAGCATCGGAAGAGGAGACTAGAT	previous study [1]
KJ07_031	7	9520329	CGACGACCATCTGGAGGCGA	GACGACCATCTGGAGGCGC	GGGAAAGGAAAGAAAAAGGTAAAAAAGGAA	previous study [1]
KJ07_033	7	11030430	CCTCAGCGCCTGCAGCCA	CCTCAGCGCCTGCAGCCG	CCCTCTCTCGACGGTGCCATA	previous study [1]
KJ07_035	7	13015466	CGCTGCTAACAGCTTAGTCAATTCTT	GCTGCTAACAGCTTAGTCAATTCTG	CACAGGATAGGAAGGATGCGATCAA	previous study [1]
KJ07_037	7	14432880	CGGCGAATGACGGCGTGG	CCGGCGAATGACGGCGTGA	CATCGTTTCGGAGCCCTCCGTT	previous study [1]
KJ07_039	7	15311521	TCAAATAACCAAATCTAAAATTCACTTCTTTG	CAAATAACCAAATCTAAAATTCACTTCTTTA	GTAGTAGTACCACAGGATCCTAAGTTTAA	previous study [1]
KJ07_041	7	15712796	CCGTCGAGTCTAAAATTCATCCCTT	CGTCGAGTCTAAAATTCATCCCTG	GGATGCGTTGTATCTGGTTTGTGGTT	previous study [1]
KJ07_043	7	16023116	TTTCATAAATTTTTTAAATAAGACGGACAGTA	TTCATAAATTTTTTAAATAAGACGGACAGTC	GCAGCCGTAAAAATCCGTGTCCAAT	previous study [1]
KJ07_045	7	16761823	ATTTTGATGTTCAATATTGATTTTGCCCC	CTATTTTGATGTTCAATATTGATTTTGCCCT	AGGGGCAAACGGTTGATTCATTTCAAAAA	previous study [1]
KJ07_047	7	17277936	TTGCGTCAAACCGCTTCTGTTCTA	GCGTCAAACCGCTTCTGTTCTC	CTGTTATTAGTGTTAAGGGTTAGGGAAAAT	previous study [1]
KJ07_049	7	17762865	GTGACCTCTCCAAGGAGATTA	CTGTGACCTCTCCAAGGAGATTG	ACAACTGGCGTCGGGCCTTCTT	previous study [1]
KJ07_051	7	18168615	TTATAATAATTCGCGTTTATATACATGCATGT	ATAATAATTCGCGTTTATATACATGCATGC	CGCCGCAGGTTAGGTATATTTTCGTA	previous study [1]
KJ07_053	7	18700679	TAATATAGACCCATGGCCCATGG	CTTAATATAGACCCATGGCCCATGA	GGGGGCCCCTATACACATATAGTAT	previous study [1]
KJ07_055	7	19096902	AGCAGGTCTCCGGAACCTCTT	GCAGGTCTCCGGAACCTCTG	TCTCCCGGTGCAGAACGTCGAA	previous study [1]
KJ07_057	7	19696332	GGTGAATGCGGAGGGAGGG	GGTGAATGCGGAGGGAGGC	TCGGACCCGGCTGGCGATAAAT	previous study [1]
KJ07_059	7	20124410	ACCCTTTCGACCAAGGAAGAATATG	ATACCCTTTCGACCAAGGAAGAATATA	TAAAGTAGAGACTACCTCATATGAGATCTT	previous study [1]
KJ07_061	7	20728990	CCACCACGGAGCGGATAAAACT	CACCACGGAGCGGATAAAACG	TGGACCGGTCAGGGTATCTCATATA	previous study [1]
KJ07_063	7	21367800	AACAAAGACTGTGGCGCGTGC	GAACAAAGACTGTGGCGCGTGT	GCGCTCGGTCGATGACTATCCTT	previous study [1]
KJ07_065	7	22065991	GAAAGTTTTGAATTTCAATATGAAAGTTTTTT	GAAAGTTTTGAATTTCAATATGAAAGTTTTTG	CTCTCCACTCAAAATTGGAAAACTTCCAA	previous study [1]
KJ07_067	7	22377948	GGTATCAGTTGGTACCGATTGATCT	GTATCAGTTGGTACCGATTGATCG	GCCAGATCTGGTACTTGTTAGTACCAA	previous study [1]
KJ07_069	7	23471376	CGGAGGCGTTGTTTCACCACA	CGGAGGCGTTGTTTCACCACG	GTTTGCCATCGAGCACCTGGCAT	previous study [1]
KJ07_071	7	24146716	GTAGACGATGTTCCCGTTTTCTTC	CGTAGACGATGTTCCCGTTTTCTTT	GTTGCCACTCGACTCATGGGCTA	previous study [1]
KJ07_073	7	24674898	AATCGATCGACAGACAGCCT	GCTAATCGATCGACAGACAGCCA	CATCGCCATAGCTGTCCGTGCAA	previous study [1]
KJ07_075	7	24968707	GTTGATACAAGTGGTATCGTTCCTCT	GATACAAGTGGTATCGTTCCTCC	TAGGATGAGAATTGAGTATCTAGACACAAA	previous study [1]
KJ07_077	7	25501099	GGAAGTTTGGTTGAAATTGAAACGATG	GGAAGTTTGGTTGAAATTGAAACGATA	CCTACACACACAAACTTCTAACTTTTCTAT	previous study [1]
KJ07_079	7	25894688	GGGTAATTCGTCCGGTTTGCATG	GGGTAATTCGTCCGGTTTGCATA	AAACTGGACATTCTTCACCCCCCAA	previous study [1]
KJ07_081	7	28091875	ATTCACTTGTACCTAAGTATCGGTAGT	CACTTGTACCTAAGTATCGGTAGC	GGTTGAAGTACCTGCATTAGCAATTGTAA	previous study [1]
KJ07_083	7	29070665	ACGTGTCTTCACCAAGACACCT	ACGTGTCTTCACCAAGACACCC	CTCTTCGAGAACCGTAGAATTACTCATAT	previous study [1]
KJ07_085	7	29529536	CCTCCTGCTGGAGTCTACAGAT	CCTCCTGCTGGAGTCTACAGAA	CCTGTGTACAATTTGGCATGACAATGAAA	previous study [1]
KJ08_001	8	550726	TAGCACACATTTCAAACGGTTAAATAC	CTTAGCACACATTTCAAACGGTTAAATAG	ATGTTAAACTAACGTGTGTATAGAAAGTTT	previous study [1]
KJ08_003	8	1282290	GCAGCCTAGCAGAAGTGCAGAA	CAGCCTAGCAGAAGTGCAGAG	CGGGGCACCCTCTAGTTATATTTGTT	previous study [1]
KJ08_005	8	1690734	ATATGCTCATTAATTCACCTGACCTC	ATATATGCTCATTAATTCACCTGACCTT	CAGATCTTTTCCAATTCTCTCACTGCAAT	previous study [1]
KJ08_007	8	2107949	AATCATATTACTTCACCTAGTCTTCGATAA	AATCATATTACTTCACCTAGTCTTCGATAT	GTCATTTGTCCCAATGACCTTAAACGTTT	previous study [1]
KJ08_009	8	2523368	GCAGTAGCCGCCAACGTCCTA	CAGTAGCCGCCAACGTCCTC	CTCTTCTCGTCTGGGTAGGCACTA	previous study [1]
KJ08_011	8	2940939	GGATTGAGTATTGAATATTGCATCCTAAAT	GAGTATTGAATATTGCATCCTAAAG	CCCAAACATTTGGAATTCAACTCCAAAGAA	previous study [1]
KJ08_013	8	3339157	TCATAATGCAACTTTAACCAATAATTTCTAGA	CATAATGCAACTTTAACCAATAATTTCTAGG	CAAATTTATCGGACCGCCTACAACATTAT	previous study [1]
KJ08_015	8	3700395	ATAGCGGTATTAAGCGTAGAAACGATA	AGCGGTATTAAGCGTAGAAACGATG	GATCACTCTCTCAATCCACCAGCAT	previous study [1]
KJ08_017	8	4097511	TCACAAAATCCCCAAATACATCAAGC	CTTTCACAAAATCCCCAAATACATCAAGT	GGTTAGAGTGAATGGGATTTGGAGAAAAT	previous study [1]
KJ08_019	8	4755855	CAGCAGGCGCACGCAGCG	CAGCAGGCGCACGCAGCA	CAGCCGGCTCTGCATCAGCTTT	previous study [1]
KJ08_021	8	5371341	AATTCGTCTAAAAGCTTAACCTCATAAGA	CGTCTAAAAGCTTAACCTCATAAGG	CCCATTTGAGTGTACCTTGTCTGTCTT	previous study [1]
KJ08_023	8	5786550	AAATACTACTGTAACGTTAGTACGGAC	CTAAATACTACTGTAACGTTAGTACGGAT	CGTACTAGCCAAGTTATTGTACTAGTGTA	previous study [1]
KJ08_025	8	6204862	TATTATCTTGGATGGAAATAAAATATACAGCT	ATCTTGGATGGAAATAAAATATACAGCC	GTCAATATTTGCAACGAGATAATTCCAGAA	previous study [1]
KJ08_029	8	6968443	GGGCGTGCCAAAAGCGTGTTG	GGGCGTGCCAAAAGCGTGTTA	GGACCTGCTAAGGTGTTAAGCAGAT	previous study [1]
KJ08_031	8	7413477	ACCAATCAACACAGGCGCGACT	CCAATCAACACAGGCGCGACG	CGATGAGTTATAGGGTTTCGGCCTA	previous study [1]
KJ08_033	8	7877664	GAATTATTATCCGTATCCGACGGAAAA	AATTATTATCCGTATCCGACGGAAAC	CTCTCGGATACGAATACGAATATGGTAT	previous study [1]
KJ08_035	8	8332647	CGCGTGTGTTGCATGGAGACG	CGCGTGTGTTGCATGGAGACA	GCAGAGATCGTATAGGTGTCCTGAT	previous study [1]
KJ08_037	8	8846356	TAACGACCTAACCTTTCTTTTGTTTTTA	CTTAACGACCTAACCTTTCTTTTGTTTTTT	GCTTCAATCGAAGCTACATCCACTTATTA	previous study [1]
KJ08_039	8	9295021	GCGATAGTTCAGGGGGTAATTCA	GCGATAGTTCAGGGGGTAATTCG	GCTTTGAGAAAAGTTTTAAAACGACTTATA	previous study [1]
KJ08_043	8	10216974	AAACTTTTGTCTATATTCATAGCTAAAAATGC	AAACTTTTGTCTATATTCATAGCTAAAAATGT	CTAGAAAACCAACTATTCCTTCCGTCTTA	previous study [1]
KJ08_045	8	10499283	ATTCTCTAACAACCATATACAATGAGTTGT	CTCTAACAACCATATACAATGAGTTGC	ATGGTTCGACTGATACTCTCCATCATAAA	previous study [1]
KJ08_047	8	11148613	AGGTTGCCCCTCAAACAGATCG	GAGGTTGCCCCTCAAACAGATCA	GTTGGAGTCGAGGATAAAACTGATGAAAA	previous study [1]
KJ08_049	8	11622925	AGCCGTTGATGTAGTTGAGGGATTA	CCGTTGATGTAGTTGAGGGATTC	TCGGCCAGAGGTCGTTGTCCTA	previous study [1]
KJ08_051	8	12105926	CAAATTGATATTATACATACATGTTGCAAATT	CAAATTGATATTATACATACATGTTGCAAATG	ATATGCCAACCTACCAATTCTACTACCTA	previous study [1]
KJ08_053	8	12459153	ACTCGTTTTCTTCCGCGTGATTAG	ACTCGTTTTCTTCCGCGTGATTAC	CACAATGGCATACGTTGTAAAGAAGCAA	previous study [1]
KJ08_055	8	12914215	TCTGCATCAGCGTACGCGAAT	CTGCATCAGCGTACGCGAAC	ACGCCACCGCACGGCGAGA	previous study [1]
KJ08_057	8	13536428	CGATCTATACAAGAAGGCACCAAAC	AACGATCTATACAAGAAGGCACCAAAT	TCGGACGAGACGCATTTTAGGAGTA	previous study [1]
KJ08_059	8	13990791	GGCGACAACTAGAGTAGTGACG	CGGCGACAACTAGAGTAGTGACA	CACCATCGCCGCGCCGTCAT	previous study [1]
KJ08_061	8	14361448	ATCCAGCCTCTATATCTAAAGTGGATA	CCAGCCTCTATATCTAAAGTGGATG	ACTTGTGTAAACAACCTTTGGCTGTGTA	previous study [1]
KJ08_063	8	14793995	CCTTAAACCCATGCCGGCTAC	CCCTTAAACCCATGCCGGCTAT	CCTACCACCCAACATGTTCAAGGAA	previous study [1]
KJ08_065	8	15195898	ATAGCTCCTTTCCCTATCCATGT	ATAGCTCCTTTCCCTATCCATGC	TGATTCTTTGGATTTTGGCGGGTTGATA	previous study [1]
KJ08_067	8	15619032	CGCAACCAAGTCGAACGGTCAA	GCAACCAAGTCGAACGGTCAG	ATACGGTACATGTACGCCGGTACAT	previous study [1]
KJ08_069	8	16036605	CAAAACCCATAAAAATCATCTCCACC	CCAAAACCCATAAAAATCATCTCCACT	GGGAGGAGGTCCAGGAGGAAA	previous study [1]
KJ08_071	8	16451909	GTGAACTGGGAATGTGAAGTTTGG	AATGTGAACTGGGAATGTGAAGTTTGA	CCCTAAGTCATAGATTCAAATTCCCACAA	previous study [1]
KJ08_073	8	17319329	GACCTAATTTATCAATTAACCTAAACTTCC	AATGACCTAATTTATCAATTAACCTAAACTTCT	GATGAGACGGCAAAAGCCTCAAACAA	previous study [1]
KJ08_075	8	17925692	AGAGATATGAGGAACAAGTGTGACAT	GAGATATGAGGAACAAGTGTGACAG	GCTAACTGGGAATCTATCAAGGCCAA	previous study [1]
KJ08_077	8	18494713	AAGTTAAACCAAAAGAAGCATATTATTAAAG	CTAAGTTAAACCAAAAGAAGCATATTATTAAAA	GCGAACGTGGAGTCTCCTTTTTCTA	previous study [1]
KJ08_079	8	19136483	CATTGCTTGATGAAGATTTATATCGCC	CACATTGCTTGATGAAGATTTATATCGCT	CATCTAAGCACTTTAACAAGACACCATCTA	previous study [1]
KJ08_081	8	19432537	ACTTATGATATAGAGGAATAGATCCATAGT	CTTATGATATAGAGGAATAGATCCATAGG	ACCAGTATTTCACTGAACCAGCTGATTT	previous study [1]
KJ08_083	8	19799253	GCAGCACTTGTTTTGCTATATGGTC	AGCAGCACTTGTTTTGCTATATGGTT	ACAAGAAGCTAGGTATATCGAATCATCAAA	previous study [1]
KJ08_085	8	20253954	GCATTGGACTTGCGAGATTTGTCA	GCATTGGACTTGCGAGATTTGTCT	AGCGGTCGTCGGGTCGGGT	previous study [1]
KJ08_087	8	20637053	CAGCCCTTAACCCATCCCAGG	CAGCCCTTAACCCATCCCAGA	TAATAGCGTCTGCATGTGATAATCGGTT	previous study [1]
KJ08_089	8	26223300	ATTCATTTCTCCAACGAGAGTTAGATG	CATTCATTTCTCCAACGAGAGTTAGATA	CGCACAAAACACACATCGTTTAGTAGTTT	previous study [1]
KJ08_091	8	26979434	AAGCAACTTTCGCATAGAAAATTTTTGCTT	AAGCAACTTTCGCATAGAAAATTTTTGCTA	CGTTTTCAAACTACTAAACGGTGCGTTTT	previous study [1]
KJ08_093	8	27407698	GCGTGATTAATTAAGTATTAGCTAATTTTTTTT	GCGTGATTAATTAAGTATTAGCTAATTTTTTTA	CGCTTTTCAAATGGCTAAACGATGTGTTT	previous study [1]
KJ08_095	8	27860056	ATAAAAGGGACACTGGGATGTTTTTTTTTT	ATAAAAGGGACACTGGGATGTTTTTTTTTA	GGATGGATGTCTGACACACAAAGCAA	previous study [1]
KJ09_001	9	243538	CAGCCTCGCGAACTTCTTCCAA	AGCCTCGCGAACTTCTTCCAG	ATGAGCAAGATAGAGTAGATCTCAACCAA	previous study [1]
KJ09_003	9	843615	TAATTAAGATATGTTCTGGCCAGTACATA	AAGATATGTTCTGGCCAGTACATG	CTCATCCAGGATCTTAGTGAGGCTT	previous study [1]
KJ09_005	9	1378994	AAAAGTGTCCGATTGTGATATACAG	TCTAAAAGTGTCCGATTGTGATATACAA	CCCTCAAAATAATAATTTGGGGTCTCCAT	previous study [1]
KJ09_007	9	1744797	ATGTTGTTTGTTTCCATCTAAAATGTTAATGT	GTTGTTTGTTTCCATCTAAAATGTTAATGG	GAAATTGAGATGGAAACGGCACATTCTAT	previous study [1]
KJ09_009	9	2549780	CATACCTACGAAATTATACATTTGGATTAG	GCATACCTACGAAATTATACATTTGGATTAA	GGGAAAATTGTTGCTCACGTGCTTTATTT	previous study [1]
KJ09_011	9	3627789	CATATTGTATGAGAATCATTTGACTTATGTAC	CATATTGTATGAGAATCATTTGACTTATGTAT	ACACAATAGTTTAGACTTCTTGCTACAGTT	previous study [1]
KJ09_013	9	4004403	GGGTCTGAGTCGGACTAGGAT	GGGTCTGAGTCGGACTAGGAA	TCAAGTTGTATTATCGGAATCGGCTGTAT	previous study [1]
KJ09_015	9	4668812	TTCACTATGTTCTCCGTACCCG	GTTTCACTATGTTCTCCGTACCCA	ACAATGCTCGAGACGTTCACGCAA	previous study [1]
KJ09_017	9	5284996	GCACTCGTCTTCTGTGCCGAT	GCACTCGTCTTCTGTGCCGAC	CGTCCTCCGACCCCGAGGT	previous study [1]
KJ09_019	9	5606498	CATAATTAATGTTCCTAAAATCAAATTCTCCC	ACATAATTAATGTTCCTAAAATCAAATTCTCCT	CTTCCGCTGCAAATAGATGAAATTGATGAA	previous study [1]
KJ09_021	9	6413498	GGCACAAATCATCCTCGTTCTCG	GGCACAAATCATCCTCGTTCTCA	TTCTGTGTCAATTTCATTTTGCTGTGTGTA	previous study [1]
KJ09_023	9	7156396	GAGCTTCCATATGGCATACGATG	GGAGCTTCCATATGGCATACGATA	GACTCCGTATCCCATATGCACACAA	previous study [1]
KJ09_025	9	7555220	AAGCTTCACTTAATTGATTAATTTCCTTAACT	GCTTCACTTAATTGATTAATTTCCTTAACC	CGCCAACCGTTTGATTCTTGATGGAT	previous study [1]
KJ09_027	9	8073443	AAATTAAAAGAAAGGCTGATGGGAGTTTAA	AAAAGAAAGGCTGATGGGAGTTTAG	AGCCTTTAGCCACTAGTCTAGCTTTATAT	previous study [1]
KJ09_029	9	8744926	CTGACACCGGACTTGAAAGCC	CTCTGACACCGGACTTGAAAGCT	CGAAATCACCGACGCTTCTGCAAT	previous study [1]
KJ09_031	9	9087088	GGATCTGGCCTAGTGGTTGAAG	GGATCTGGCCTAGTGGTTGAAC	GCATCTTTCTTTGTTTAACTGGCATGCAT	previous study [1]
KJ09_033	9	9674556	GTCGCCCGGAAGATCAACGG	GGTCGCCCGGAAGATCAACGA	CCTGCGCGACGCCGACGAT	previous study [1]
KJ09_035	9	10123678	TTGGAACAGAGCGAGTAGGTGTT	GGAACAGAGCGAGTAGGTGTG	CGGCTCGATGTTTTTGTTCTGTTTTTGTT	previous study [1]
KJ09_037	9	10829270	ACATGCCGACGGTGTCGGC	GACATGCCGACGGTGTCGGT	TCGCCGACCCCGGGGACAT	previous study [1]
KJ09_039	9	11439570	TATAAAGTTGAAGTGTATACAGTTTTGGC	CTTATAAAGTTGAAGTGTATACAGTTTTGGT	CGAGTGTTCTGTAGCAAATTTTGCCTAAA	previous study [1]
KJ09_041	9	11776387	ATGTGCCCAACATTTTAGCCTACG	AATATGTGCCCAACATTTTAGCCTACA	CCTAACTCTTTTTTGGTTTCAGCCATCAT	previous study [1]
KJ09_043	9	12211991	GTTGTATTAATTGCATACATACATAACATCCA	GTATTAATTGCATACATACATAACATCCG	GCGAAATCGGTTCGGAAACGAAATAAATT	previous study [1]
KJ09_045	9	12716578	ATCATTTCCATGATGAAGGATAGAATAGAT	CATTTCCATGATGAAGGATAGAATAGAG	GTACGTGAGTATGTATAAGACATGCAATAT	previous study [1]
KJ09_047	9	13123092	GAACAATTAGATAGTTGAATAGGTTTATTTCG	GAACAATTAGATAGTTGAATAGGTTTATTTCA	GGAGGAGTAGCTAATCAATCATATTACCTT	previous study [1]
KJ09_049	9	13589939	ATAGACTTTGGCAACAAGCGGCTA	AGACTTTGGCAACAAGCGGCTC	GTAGCACCTCGCATGCTCACCAA	previous study [1]
KJ09_051	9	14184948	AAACCCGATCTCTACATTCAATGGG	AAAAACCCGATCTCTACATTCAATGGA	GGCGCCGTTTGGCTGTGTACAT	previous study [1]
KJ09_053	9	14796397	ATGGTTGTACCGCAGGAAGAGAA	GGTTGTACCGCAGGAAGAGAG	GGTGGTGTATCTACATCCTGTATAGTATT	previous study [1]
KJ09_055	9	15213454	GAAGTGCAATAAGTTTCAACTTTCAGC	GAAGTGCAATAAGTTTCAACTTTCAGG	CTCTGTGCTTATGTCAAATTGATTGATGTT	previous study [1]
KJ09_057	9	15802245	CTGCATCCATCGTCGTGCA	CTCTGCATCCATCGTCGTGCG	GGCGGGCTAGCTGGAGGCAA	previous study [1]
KJ09_059	9	16277986	GTGTGCTAGAAATAGTTACATTTTGGGAT	GTGCTAGAAATAGTTACATTTTGGGAC	TGTGACGGATGGAGTAGTTATTACTTCTT	previous study [1]
KJ09_061	9	17031996	AAGTGGAGCTAAACTTTAATCACTCTC	AAAGTGGAGCTAAACTTTAATCACTCTT	GCTAATTATAAATCAGGGTGCGAGACTTA	previous study [1]
KJ09_063	9	17680896	ATAAATCTTGCTAAGCTTGTGATAGATTGT	AATCTTGCTAAGCTTGTGATAGATTGC	ATAAAGAGCAAGAACAGCAAGAGCAAGAA	previous study [1]
KJ09_065	9	18190238	TGATGATGAAGAGCCTGCACT	CTTGATGATGAAGAGCCTGCACC	GTGCTTCACGGAGGCTGGTGTT	previous study [1]
KJ09_067	9	18502078	CGAAACGACAGTCAAATATAAATATCCATTT	CGAAACGACAGTCAAATATAAATATCCATTA	ATAGGGCGACTTCCCATGCAATTTTATAT	previous study [1]
KJ09_069	9	18818854	CATGTGATCCAATCAAACGATCATTTATATA	ATGTGATCCAATCAAACGATCATTTATATG	GAATGCAAGTGCAAAATAGAGGATTGGAA	previous study [1]
KJ09_071	9	19337813	GATAGGAAGAAGAATCATGGAGAGG	GATAGGAAGAAGAATCATGGAGAGA	CATAGTACCTCGTCGGCAGTATACAA	previous study [1]
KJ09_073	9	20091056	GATGGCACGTCAAGTTTTACAAAAGTTT	ATGGCACGTCAAGTTTTACAAAAGTTC	GAGAATCCTTCTTCGCGTTGAATTTCAAT	previous study [1]
KJ09_075	9	20497375	CACGTACGAAGTATGTATGTACATGATA	ACGTACGAAGTATGTATGTACATGATC	CCCACGTCACCCGTACGTGTA	previous study [1]
KJ09_077	9	21004828	AAGTTTTGGTGGCGGAAGCGCA	GTTTTGGTGGCGGAAGCGCC	GGCCTGAAGGTTGATGAAGAAGGAT	previous study [1]
KJ09_079	9	21598192	GTCTCGTGAATTAGTCCAAAATTATAGATA	CTCGTGAATTAGTCCAAAATTATAGATG	CTCTATCACATCGGATGTTTGAACACTAA	previous study [1]
KJ09_081	9	22166657	GACACTTGTAACTTGTTGCACATGTATA	ACACTTGTAACTTGTTGCACATGTATG	GGCGCTGAATAAACTCATTCACATGTAAA	previous study [1]
KJ09_083	9	22403093	CTATTGCTATTTCCAAGACCG	GGCTCTATTGCTATTTCCAAGACCA	TCTGAGAATGCTCGACAGAAACAAAGTTT	previous study [1]
KJ10_001	10	493487	GGTTCAGGCCCTCTCAATGAGAT	GTTCAGGCCCTCTCAATGAGAG	GGCGGATTCAAATCTTCAAACATGAGTA	previous study [1]
KJ10_003	10	973578	GAAAATCGGCTAAAAGGCTGAAGG	GGAAAATCGGCTAAAAGGCTGAAGA	GTAATTTTGCTGCCAGGGATAAGGATTTT	previous study [1]
KJ10_005	10	1796849	GAGAAAGTACATTAAATAAGGGTGTGATTT	AGAAAGTACATTAAATAAGGGTGTGATTC	ATTTACCTCTAATTAACCTCTCTCTCACTT	previous study [1]
KJ10_007	10	2195402	CACCTATGCCAGTCTGGCCT	CACCTATGCCAGTCTGGCCA	TGCTGGTCGGACTGGTGGCATA	previous study [1]
KJ10_009	10	2760140	GATTCGGTCCTCCCTTCCTTCT	CGGTCCTCCCTTCCTTCC	CATAAATTTAGGAAAGTAATACGGTGCCAA	previous study [1]
KJ10_011	10	3187409	GCAAGACTTTAAGTGATCGTGTATAGTT	CAAGACTTTAAGTGATCGTGTATAGTC	AACAAGCTCTCACCCAAGTGGGAA	previous study [1]
KJ10_013	10	3771667	AAGAGCACCTCGAAATATCC	GGCTAAGAGCACCTCGAAATATCT	GAACGAGCCAGAGACCGACGAT	previous study [1]
KJ10_015	10	9513814	GGCTCCAAGGAAGCTAGATCTG	GGCTCCAAGGAAGCTAGATCTA	GACCTCTTTCCCCTAAGTCTCTTCAT	previous study [1]
KJ10_017	10	14166643	CAAACCCATGACTGCAAGCCAG	ACAAACCCATGACTGCAAGCCAA	CTGGTTAACTCCGACTCCAGCTTTA	previous study [1]
KJ10_019	10	15128495	GTAACTTCTCCAGTCGTTATAGAATACAT	AACTTCTCCAGTCGTTATAGAATACAG	CATGTTAGAGGGTAAAAACTTAATCGGCAT	previous study [1]
KJ10_021	10	15821749	GTTAACAGGCATCATTTATTAGAAAATAGAGT	AACAGGCATCATTTATTAGAAAATAGAGC	CTGCAGCTGCCAATGCATAGAGTTA	previous study [1]
KJ10_023	10	16202743	CTTGCGCTCCTGTTCTTACTTTG	CTTGCGCTCCTGTTCTTACTTTC	CAAGAGATAGTAGGTCCTCTGCTGAT	previous study [1]
KJ10_025	10	17050840	AGTTCCTGTTAAATATAACCTCATGACTT	GTTCCTGTTAAATATAACCTCATGACTG	ACTTCTGTTGTTGGTTGATATGTTCAGTTT	previous study [1]
KJ10_027	10	17508129	AAAACTCAATTTCTCAGAAATGGAGTTTTTTTT	AAAACTCAATTTCTCAGAAATGGAGTTTTTTTA	GCCCTTAAATTCATCCGAAATGTTTTGATA	previous study [1]
KJ10_029	10	17855985	GTGGAGTCCGTCGATGATGGAA	GGAGTCCGTCGATGATGGAG	GTCATAGAGACGACGAGCGAAAGAA	previous study [1]
KJ10_031	10	18196228	CAGCAGATCGACATCAGCCTCT	CAGCAGATCGACATCAGCCTCA	CTGGCGCGACGACATTCCTCTT	previous study [1]
KJ10_033	10	18461290	GCCCCAAGTGTAGCTGCAGCT	CCCCAAGTGTAGCTGCAGCC	CGAAGGACTACTCGCCGGGATA	previous study [1]
KJ10_035	10	19473918	CATCAGTTAATTAGCTAGCTCTAAACC	GCATCAGTTAATTAGCTAGCTCTAAACT	CCATGGCGTGCAGCGTGTTCAT	previous study [1]
KJ10_037	10	19883426	CGGATCGCGGGATCGAGGT	GGATCGCGGGATCGAGGC	GTCGGCGAGAATTCGTCCCGTT	previous study [1]
KJ10_039	10	20358666	AGAGCTCGGCTGCTCGAGA	AGAGCTCGGCTGCTCGAGC	GCCTGCCTCCATTCTTTTACTTCGAA	previous study [1]
KJ10_041	10	21047555	ACACTAATAATTAGATACTTTGTAGGGTAAAAT	CACTAATAATTAGATACTTTGTAGGGTAAAAG	GAAACATGTATAGTTTCTTGTTGCACCAAA	previous study [1]
KJ10_043	10	21389928	ATCTCACTCTACACTTTGTAGGCTG	CATCTCACTCTACACTTTGTAGGCTA	GCTGGAACAAAGAATCGAGTGTGTATATA	previous study [1]
KJ10_045	10	21823138	GGAAGCTCCTCGCTCCGG	GGGAAGCTCCTCGCTCCGA	CTCTTTTCCACCGCCACCAAGCTT	previous study [1]
KJ10_047	10	22128982	GCCAGAAAGGAACCGAGAATTGC	GCCAGAAAGGAACCGAGAATTGT	ATTGTTCCAGCTTATTTCTCGCCCTTTT	previous study [1]
KJ10_049	10	22459939	ACTAAATGGATGCACATATTTAATAACTTTAAA	ACTAAATGGATGCACATATTTAATAACTTTAAG	GTTGTTCGGATTGATATCATTTCAAACCAT	previous study [1]
KJ11_001	11	273657	TATCTCACACGCAAACATTTAATACTC	CTTATCTCACACGCAAACATTTAATACTT	CATGCATGGAGCATTAAATGTGGATGAAA	previous study [1]
KJ11_003	11	741739	CGAGCTCAATGTCTAAATTAATGTTCAG	CGAGCTCAATGTCTAAATTAATGTTCAA	CAACAAAATCATAGCCATCTGCTATTGAAA	previous study [1]
KJ11_005	11	2455283	GAGAATTTGATGAGTTTAATTGCTGTTAGAA	GAGAATTTGATGAGTTTAATTGCTGTTAGAT	AATCCAAGTAGTATCACAGTTTGGGGAAA	previous study [1]
KJ11_007	11	2831357	TCTGACCTTACGGTCTGTGGTA	CTGACCTTACGGTCTGTGGTC	GTGCTTTGGACCGTAATGATTCACTTAAA	previous study [1]
KJ11_009	11	3859312	GGCTGACCGGCCTGGAT	GGCTGACCGGCCTGGAC	AATGAGCGAACGTCACGCATCCAAT	previous study [1]
KJ11_011	11	4606541	GTGCCGCTCCGCCTTCTTC	CGTGCCGCTCCGCCTTCTTT	ACTCCAAGCCTTCTCTTTTCTTTTTCCTT	previous study [1]
KJ11_013	11	5007156	TACATAAAAGTGCAATGTGAAAACCCTA	ACATAAAAGTGCAATGTGAAAACCCTG	GAGTGAAAATGACTTACATAGGATATGTTA	previous study [1]
KJ11_015	11	5560424	ACATAGAGAAGGAAAATTTTAGAAGTG	GCTACATAGAGAAGGAAAATTTTAGAAGTA	GCTCTTTCCTCTTTAGCACCTAAACTTTA	previous study [1]
KJ11_017	11	5928004	AATTTATTGCTCGAAATATGCATTCATCTTAT	TATTGCTCGAAATATGCATTCATCTTAG	GTCGCTAACTAATTGCTTGAAGTTATGTAT	previous study [1]
KJ11_019	11	6377155	GTCCCATTCATCCACAGTCCAT	GTCCCATTCATCCACAGTCCAG	CTCTGTTCGTTTGGAATATGGCAGCAT	previous study [1]
KJ11_021	11	6707674	CAAACTCTGGACATCAAGCAAACC	GCAAACTCTGGACATCAAGCAAACT	GTGATTCCACGTGGTAGCTTCTCTA	previous study [1]
KJ11_023	11	7269927	CATTTTGTCTAATGCCCACACGCAT	TTGTCTAATGCCCACACGCAC	GCGGCGCGCCGCCTTCTAT	previous study [1]
KJ11_025	11	7667318	AAATAAAAACTAATTGCACAGTTAGAAGGG	AAAAATAAAAACTAATTGCACAGTTAGAAGGA	CTAATTAGGCTTAAAAGATTCATCTCGCAA	previous study [1]
KJ11_027	11	8119960	GATCATCTGAATGGCCGCCG	GTGATCATCTGAATGGCCGCCA	GTTGTCTCGTGTGCGTCGTGCTT	previous study [1]
KJ11_029	11	9099460	CGCCAGGTTTCTTTTAATCCATTTTTTTTTT	CGCCAGGTTTCTTTTAATCCATTTTTTTTTA	GCATGTCACATCTCTCTATCTCTTTCTT	previous study [1]
KJ11_031	11	9734345	ACCCTAGGATTCACCGAGGCTT	CCCTAGGATTCACCGAGGCTC	CACGAGTGTATATGAACAATGATGTGTCAA	previous study [1]
KJ11_033	11	10335474	GAAATTAATGATGTACTTGTTCCGTTTTCATT	AATTAATGATGTACTTGTTCCGTTTTCATG	CAAGGGACGTTATAATCACATGACCAAAA	previous study [1]
KJ11_035	11	10738094	CTATAACTCTCTAAACCATTGCCTCA	CTATAACTCTCTAAACCATTGCCTCG	GAGAACAAAGCTATGTATTAACCTGGAGAT	previous study [1]
KJ11_037	11	11138532	TCCGATTATTAAATATATTGTTAACTAGGGTA	CCGATTATTAAATATATTGTTAACTAGGGTT	CTAGAAATTGCTTTGGTTAACCAGGAGAA	previous study [1]
KJ11_039	11	11569829	TCATCGCCGCCAACTGGC	CCTTCATCGCCGCCAACTGGT	ATAATACGCTAGCCGTGCAGGCAAA	previous study [1]
KJ11_041	11	11945191	CATCAAAAATGGTTTTGTTCTCTATTTCAG	CCATCAAAAATGGTTTTGTTCTCTATTTCAA	GGAATCTAAGCGACATACAAAGCAAACAA	previous study [1]
KJ11_043	11	12295393	TGCAATATATAGAGTTCTGTTGCTACAA	GCAATATATAGAGTTCTGTTGCTACAG	CGGTGACAATATAACACCACTATTTGCAA	previous study [1]
KJ11_047	11	13368816	AGTCTTCCGCGTTTTTTCGTCTATC	AGTCTTCCGCGTTTTTTCGTCTATG	TGGACAACCAAAGGCCCAACACATA	previous study [1]
KJ11_049	11	13793186	TTGTCTTCACGGTTGGCTTACTAC	TTGTCTTCACGGTTGGCTTACTAT	GTTGCAGCTGATGATAATGATGAGATCTT	previous study [1]
KJ11_051	11	14230127	GCCGATCTTTGCGAGGAGTCT	GCCGATCTTTGCGAGGAGTCG	GTTGCCGAATGGTCATGGACTAACAA	previous study [1]
KJ11_053	11	14644874	CGGTCAAAAATACCCTGCACGC	CGGTCAAAAATACCCTGCACGG	CATCAATCGGTTCATAAGATGAAGTGGTT	previous study [1]
KJ11_055	11	15133279	CGCTCCTCGGGACAAAGGC	GCGCTCCTCGGGACAAAGGT	CCGGTTCGCGCTCGCGGAA	previous study [1]
KJ11_057	11	15591509	GCATGAGTTCATTTAAGCAGAAGTCA	GCATGAGTTCATTTAAGCAGAAGTCG	TACCTTATCCGTAACCCCGACAGTA	previous study [1]
KJ11_059	11	15869882	ATTTTCCTCCGCTTCCCTCTTTTATTT	TCCTCCGCTTCCCTCTTTTATTC	GAGTGGGAGGCGGAGGGGAA	previous study [1]
KJ11_061	11	17062104	GACCTCAACTCCTATTACCCC	CTGACCTCAACTCCTATTACCCT	CGTTTAGTAATTTGTGAAGCGTACAGACAA	previous study [1]
KJ11_063	11	17506323	AAATGTCCACTTTGCCGTACATATTTC	AAATGTCCACTTTGCCGTACATATTTG	GTGGTCGCTGCAAAGAAGATATGTTAATT	previous study [1]
KJ11_065	11	18087346	AGGGGTTGGAGCTCGTTTGGAA	GGGTTGGAGCTCGTTTGGAC	CCTCGAACTTGTTTTGGGGTGTCAT	previous study [1]
KJ11_067	11	18487411	AAAACTAGTCTGGATCCACTTCATACT	AACTAGTCTGGATCCACTTCATACC	GTCCAACAAATATTTGGCATTATTCCCTTT	previous study [1]
KJ11_069	11	18887525	GTAATGTAATTATAATTGTAGTACGCGG	CTGTAATGTAATTATAATTGTAGTACGCGA	GCTAGCTTTAATCCATGTCGATCAATCAA	previous study [1]
KJ11_071	11	19328968	GGTTTGTTTATTTTAGTTAGTTGGATGGATAT	GTTTGTTTATTTTAGTTAGTTGGATGGATAG	GATCTTCAGTCACGATTTTTTCCACACTA	previous study [1]
KJ11_073	11	19677270	GATTTTCATGTGCTCCCTCCGTTTT	TTCATGTGCTCCCTCCGTTTC	CGACGATGAAACGAGAGCAGTTTGAT	previous study [1]
KJ11_075	11	20119905	AAGCATCTGGAAACACTCAGGTG	GAAGCATCTGGAAACACTCAGGTA	CTCCCCAGCCCCACGTGTAAAT	previous study [1]
KJ11_077	11	20528145	ATCTTTACCATGTAGAATAGAAAAGAAAGAAA	ATCTTTACCATGTAGAATAGAAAAGAAAGAAT	GCAAATGTTGCTGTATTAATCCGCTTCTA	previous study [1]
KJ11_079	11	20928297	GAGAAAAATTCAAACTACATGGGATCG	CTGAGAAAAATTCAAACTACATGGGATCA	GTCCTTCCCACAAGGGAGATAACTT	previous study [1]
KJ11_081	11	21301630	ACGCCATCATCCACGACGACT	CGCCATCATCCACGACGACG	ATCCGGGTTTCAGCGTCGTGGT	previous study [1]
KJ11_083	11	21888133	GCATTGGCAGCAAGGCCGCA	CATTGGCAGCAAGGCCGCG	GCCGAGAGATGGGCCCCGAT	previous study [1]
KJ11_085	11	22288085	GACGACCAGCAGCGGAGTG	ATGACGACCAGCAGCGGAGTA	GATCGCCGTCGCAGTCGTTGTA	previous study [1]
KJ11_087	11	22702187	GTGTCTATTATGCGAAATATTCTATGCTC	GTGTCTATTATGCGAAATATTCTATGCTT	GGCTGCTGTGTGGTTTTCATTGTGAT	previous study [1]
KJ11_089	11	23101149	CACCATAAACGCATTGTAGATACAACA	ACCATAAACGCATTGTAGATACAACC	CACCTCAATTGTCTCCCTTCTTGTTTAAA	previous study [1]
KJ11_091	11	23553576	TTAGACAATGTGCTGATATAGCTTTTAT	TAGACAATGTGCTGATATAGCTTTTAC	CATTTCAGACAGTTAGCCCTGCCAA	previous study [1]
KJ11_093	11	25083312	GAGGGACGAGGAATAATCCCTCT	AGGGACGAGGAATAATCCCTCC	CATGCGCTAATGGCCTGCTATGTTT	previous study [1]
KJ11_095	11	25542171	CCATCCCTGAATATTTGACGCTG	CTCCATCCCTGAATATTTGACGCTA	GAATTAGACGAACGGTCAAACATGTTTAAA	previous study [1]
KJ11_097	11	27029658	CGGCCCCTCCACTCCACT	CGGCCCCTCCACTCCACC	GCTCGACGACACGACCACCATA	previous study [1]
KJ11_099	11	27579717	AAAAAGAAAAATCATGGGGAAATGATAAGC	AAAAAGAAAAATCATGGGGAAATGATAAGT	CTGTCTCCTCATATGTTTCCTCTTTCAAT	previous study [1]
KJ11_101	11	27843952	CACCTCGCCAGCAGCTTCG	CCACCTCGCCAGCAGCTTCA	GCGACGACCGGGAGGACGAA	previous study [1]
KJ11_103	11	28739183	CAGCCAAAACACCGAAATTCAATTTTTTA	CAGCCAAAACACCGAAATTCAATTTTTTT	GATTTGCAATTTTGGTGACCACCCAAATT	previous study [1]
KJ12_001	12	357315	CCAAGGTTTCAATTACTTATGCAGAAGAA	CAAGGTTTCAATTACTTATGCAGAAGAG	ATGGGAGAGCTGCATAAGTTTTTGTTGTT	previous study [1]
KJ12_003	12	1095997	AGAGAACAGTAACATAAGTAACATTAGTC	GTAGAGAACAGTAACATAAGTAACATTAGTT	TTTAACGAGGTTGCTTCTTGCTAGTCAAA	previous study [1]
KJ12_005	12	3394821	TTTGAAAAAAATTCTATAGGAAAGTTGTTTTA	TTGAAAAAAATTCTATAGGAAAGTTGTTTTC	CGAAGCACATACTATTGCGTGATTAATTAA	previous study [1]
KJ12_007	12	3791039	TGCAGACTGACAGGGGCAAC	GCAGACTGACAGGGGCAAG	CGTACACAAGTACACACAACGGCTT	previous study [1]
KJ12_009	12	4218137	GCACTATGCTCATTACAAACAACC	ACTGCACTATGCTCATTACAAACAACT	CACAATCAGAACTCATGCTGCTTCTTTAT	previous study [1]
KJ12_011	12	4802189	ATTCAAATTCATTTGCCAATTAGTATCTTCTT	CAAATTCATTTGCCAATTAGTATCTTCTG	ATGCCATAGTTTCTGGGCTTCATTTTGTA	previous study [1]
KJ12_013	12	5273365	CCGAAAAACAGTAATCTATCAGATCAAAA	CCGAAAAACAGTAATCTATCAGATCAAAT	TCTGTACCAAGTTAGTCTACATCCGATA	previous study [1]
KJ12_015	12	5699135	ATAAGATGCCCTAAAGTGAAATTTACTCAT	AGATGCCCTAAAGTGAAATTTACTCAG	CTCTTTTGGAAGCTAGTGGTACTTGTATT	previous study [1]
KJ12_017	12	6810046	CGCGTGGCGCACGACA	CTCGCGTGGCGCACGACG	GTGAGGGTGCAGCATCGGCTT	previous study [1]
KJ12_019	12	7357988	GTAACTTGTATGTAACTTTCAAAAATCTCTAT	GTAACTTGTATGTAACTTTCAAAAATCTCTAC	CCCACAACCTCTATTTACCGAAATAACAT	previous study [1]
KJ12_021	12	9013402	GGCCCAGCCTGTGAATCGGA	GCCCAGCCTGTGAATCGGC	GGAGTTGGGCTGCTTCTCCCTT	previous study [1]
KJ12_023	12	9489380	GAGAAATACATATTTTCGCTTTTGACAAAG	AAAGAGAAATACATATTTTCGCTTTTGACAAAA	TTCTCACCATGTATAATCTTCCTGCCTA	previous study [1]
KJ12_025	12	10409212	TGTGGCTTTAACCATGCACTCTCT	GTGGCTTTAACCATGCACTCTCC	ACATGAAGTGCACAAGGCCTGGAT	previous study [1]
KJ12_027	12	10955863	AATGAAGAGATAAATTAAATGTTTAATTGAAAC	AATGAAGAGATAAATTAAATGTTTAATTGAAAT	CACATGCAGCCAATGACTATTTAGATGAT	previous study [1]
KJ12_029	12	11965502	CGTGTCCCAACTAAAGAAGTGCC	ACGTGTCCCAACTAAAGAAGTGCT	TCAGCCTGTTCTTCGGGTACTCTTA	previous study [1]
KJ12_031	12	12469093	ATCAAGTAAACATGGCACAAGCAAGT	CAAGTAAACATGGCACAAGCAAGC	GCTAATTACATGGGAATAGAGTTTACCTAT	previous study [1]
KJ12_033	12	12937191	TGTCAAACGTATATTCAAAAGTCAATGGT	GTCAAACGTATATTCAAAAGTCAATGGA	TGATACTACCTCCATTTTTCAAAAGATGAT	previous study [1]
KJ12_035	12	13958031	ATCTGACCCGCTCGCAAGGAT	ATCTGACCCGCTCGCAAGGAA	GTTTGCTTGTGAGGTGACCATCAATATAA	previous study [1]
KJ12_037	12	14360470	AGTCACCTTCTTCTTAGGAGGTCTT	CACCTTCTTCTTAGGAGGTCTC	CCAAAACCAGGGTTGGGAAAACCTT	previous study [1]
KJ12_039	12	15019624	GCGTGCAAAGGCAAGTTTGCG	GGCGTGCAAAGGCAAGTTTGCA	TGAATGCCTTTGCCTTTGTACCAAGATTT	previous study [1]
KJ12_041	12	15328542	TACAGATTTCATCCGCAAGCGCAT	CAGATTTCATCCGCAAGCGCAC	CTCTCGGGGTGAAATATTACAATGGTATA	previous study [1]
KJ12_043	12	15839951	GGAAGCTAAAAATCACTAGCCAACC	AGGAAGCTAAAAATCACTAGCCAACT	AGGTGGAATGTGTATGAGGCCCAT	previous study [1]
KJ12_045	12	16493747	CGCTACCTCTACTTCCCCTAC	CGCTACCTCTACTTCCCCTAG	CCTCGAACCACCTCCTCGCTTT	previous study [1]
KJ12_047	12	17086347	GGACATAAACCCAAAGTTTCACATTTGT	GACATAAACCCAAAGTTTCACATTTGC	CAGATTTCAAGACAAAGCATTTGCAACCAA	previous study [1]
KJ12_049	12	19485661	GTCCATGATTAGCCATAAGTGCTAC	AGTCCATGATTAGCCATAAGTGCTAT	AATTAATCCGTCATTAGAACATGTGGGTTA	previous study [1]
KJ12_051	12	19885739	CATGTCTGCACCCTTCCCTTA	CATGTCTGCACCCTTCCCTTC	TCCACCTCGGTCACCGGAGAA	previous study [1]
KJ12_053	12	20824317	CATCGGGAGAGAGGCATTGG	CTCATCGGGAGAGAGGCATTGA	ATAGCATGTCGTCCCACCATGGTTT	previous study [1]
KJ12_055	12	21484803	ATATATATTAGGTTAAGAATTTTTTGATGGCT	ATATATATTAGGTTAAGAATTTTTTGATGGCC	CTCTTATGGGCATAGGCGGATCTAA	previous study [1]
KJ12_057	12	22115896	AAATATAAAATGAAATTTTTGGTGGTTTCAGC	AAATATAAAATGAAATTTTTGGTGGTTTCAGT	CCTAGCTGCCCCATGCCTGTAT	previous study [1]
KJ12_059	12	23255904	CAGATGCTCCCAGAATTTTGATCCAA	CAGATGCTCCCAGAATTTTGATCCAT	ATGGCGATGGTTTTTTGGAACGTAGTTTT	previous study [1]
KJ12_061	12	25291346	GTTGCTGGCCAGATTGTATGGC	ATGTTGCTGGCCAGATTGTATGGT	AACTTGTTACATTTTTCGATGGCGAAAGTA	previous study [1]
KJ12_063	12	25549618	CGTTGTTGACTTGTTTCCTCTCTAG	AACGTTGTTGACTTGTTTCCTCTCTAA	CATGGCATGCATGTTTGCTAGCGAA	previous study [1]
KJ12_067	12	26557893	GTTTTTTCTCCCGTGCGATTCTGT	TTTTCTCCCGTGCGATTCTGG	CGTGCGGCGAATGATCGGATTAAAA	previous study [1]
KJ12_069	12	27219456	ATATTTAATGCTGCATGTATGTGTTTAAAG	CTATATTTAATGCTGCATGTATGTGTTTAAAA	CTGGGCCTTGAGTAGTTCCCAATTT	previous study [1]
KJ01_002	1	1360285	GAGCCTTGGCCGCAGCCA	GAGCCTTGGCCGCAGCCC	ACGGCGGCGTCGGGTCGTT	previous study [2]
KJ01_004	1	1672074	ATTTCTCATATTCATAGTGATGTTAATGAATC	CATTTCTCATATTCATAGTGATGTTAATGAATT	CAGTTTCGCAATGTAAGTCATTCTAGCAT	previous study [2]
KJ01_006	1	2371390	GATTGAATGGTTTCGACGGCCT	GAATGGTTTCGACGGCCG	CCCCAGACGAGCAGCTTGTGTA	previous study [2]
KJ01_008	1	2672008	GTATCCTTGTGACCTCAAGAAACCT	GTATCCTTGTGACCTCAAGAAACCA	GGTATAAGTTGCATGCATTTCGACCAAA	previous study [2]
KJ01_010	1	3068466	GGGTTAAACGACCAAGCTGAGA	GGGTTAAACGACCAAGCTGAGG	CAACTCACTGACGGGGCCGATT	previous study [2]
KJ01_012	1	3466153	GGCGCTCTTGTGCTCGTCG	CTGGCGCTCTTGTGCTCGTCA	CATTTAGCCAGCGTCCGCAGCA	previous study [2]
KJ01_016	1	4632918	CCGGAGTCGATCGATTCGATC	CCGGAGTCGATCGATTCGATG	GAGCTCGTAAGCTGGCTGCGAT	previous study [2]
KJ01_018	1	5282345	AAGCCTTGACTAAAACTGAAGC	AGCTAAGCCTTGACTAAAACTGAAGT	GAGGATGCCTGTGGAGTGGTGTT	previous study [2]
KJ01_020	1	6090970	CACTAGGCCCTATTTAGTCGCG	ACACTAGGCCCTATTTAGTCGCA	CATATGGTCATCGATGTGACACCCAA	previous study [2]
KJ01_022	1	7005390	AGAGGGTGTTTAGATCCAGGGG	ATAGAGGGTGTTTAGATCCAGGGA	CCCTATATAATATCCGATGTGACATGCTA	previous study [2]
KJ01_024	1	8221027	GCCGCGAGCTCGAGCGGT	CCGCGAGCTCGAGCGGC	CGTTGTCGTCAACGCCTCCGAA	previous study [2]
KJ01_026	1	8709969	CAATTCTAACAATGTATATAGATATATGTATAT	CAATTCTAACAATGTATATAGATATATGTATAA	TTGATATTCATATATACTACTCCGTCCAAA	previous study [2]
KJ01_028	1	9369684	CTAAATACTCCCTCCTTCCCTAAATA	CTAAATACTCCCTCCTTCCCTAAATG	AACATGTTTAAAAAAGTCAACGGCGTCAAA	previous study [2]
KJ01_030	1	9727509	GAACCACAAAACCGAACATTTTACAA	GAACCACAAAACCGAACATTTTACAC	GGGGTTATTTGCTCGGTAAAAATAGTTGAA	previous study [2]
KJ01_032	1	10091252	GGTCATTGCCTCATCGCCATAAAA	GTCATTGCCTCATCGCCATAAAG	ACCAACCAAGTTTAGTCCGTTTATGCTT	previous study [2]
KJ01_034	1	10508312	GAGTGGTGGTGGAGGGCG	GGAGTGGTGGTGGAGGGCA	CGCCTCCTCCACGCCCTCTT	previous study [2]
KJ01_036	1	10949580	CACATCAAACGTTTAAACACAAACATAAG	CATCACATCAAACGTTTAAACACAAACATAAA	CATCTCGCAAATTATACGTAATCTGTACAA	previous study [2]
KJ01_038	1	11422519	CATATTCTATCATATGAACGAAATATAGTTCA	CATATTCTATCATATGAACGAAATATAGTTCC	CCTCTATTGAGGGTGGAGATTTCATAATA	previous study [2]
KJ01_040	1	11845635	GAGACTCATATATGTGCTTCATATATGTG	GAGACTCATATATGTGCTTCATATATGTC	GACGTCTTTTTTCTCTATTCTTATCCTCAT	previous study [2]
KJ01_042	1	12814576	CCGGAATGTTCTCGTCTTCCAT	CCGGAATGTTCTCGTCTTCCAC	GAGAGCAAGGGGTTCAAATGGAAGAA	previous study [2]
KJ01_044	1	13208844	GTAGGAAAGTTGCTTTTAAAAAATCATATTAA	GTAGGAAAGTTGCTTTTAAAAAATCATATTAG	CTCCGGCATAGAAAACGGAATAGTTATTA	previous study [2]
KJ01_046	1	13954900	ATTCAGAAACGGATTAAATTTATCGGATATTAA	CAGAAACGGATTAAATTTATCGGATATTAC	GTTCCTTGCTTGCTAACTTGATGTTGTAT	previous study [2]
KJ01_048	1	14534668	GGGGTTGGGGCGCCCCAA	GGGTTGGGGCGCCCCAG	GGTCGGGCCGCTCCCGTTT	previous study [2]
KJ01_050	1	15132528	GTTTGATTTTCCTTAAAAAGAGGACGC	AAGTTTGATTTTCCTTAAAAAGAGGACGT	CGTCCTCAGTTCTGGATAAAGTTAAAGAA	previous study [2]
KJ01_052	1	15895590	AGAGGAGGTCATTGAATTCTGCGTT	AGAGGAGGTCATTGAATTCTGCGTA	CGATTGGGCGAAGGTCTTCGATAAA	previous study [2]
KJ01_054	1	16455379	GAGACTAATCACGGTGAGCTGG	GAGACTAATCACGGTGAGCTGA	GTCCGCGGTTATTGGGTGGTCAA	previous study [2]
KJ01_056	1	17081395	TGTTTCTTCAATTGCGGCTCACTA	GTTTCTTCAATTGCGGCTCACTG	CAACGGATCCAACCTCATTGCGAAA	previous study [2]
KJ01_058	1	17540508	CCACACAGGTAAATTGGTATGTACC	ACCACACAGGTAAATTGGTATGTACT	GCAACTTTGAAATTCAAACATGCGATGATA	previous study [2]
KJ01_060	1	18473867	TCGATCTATATGCTTCGATGACATGT	CGATCTATATGCTTCGATGACATGC	CAATAAGATCTTGACATAAAGGGCGGATT	previous study [2]
KJ01_062	1	18999843	GACCGTTCTGTTTTGCGTGTAGG	AGACCGTTCTGTTTTGCGTGTAGA	CGGTACAGGTACAGGATGGGAATTA	previous study [2]
KJ01_064	1	19575867	CCGCACCCCACAACAGAATGT	CCGCACCCCACAACAGAATGC	TCGAGGAGGGTGATTGCGGCAA	previous study [2]
KJ01_066	1	20278128	CGTGGTCGACCTCCCACG	CCGTGGTCGACCTCCCACA	TGAAGCCGCTGTCACGCTCCAT	previous study [2]
KJ01_068	1	20736297	GTAGAGTGGTGGCGGTTGATAC	AGTAGAGTGGTGGCGGTTGATAT	TCCCTCCTCTTTTTAATCGTCATTAGGAT	previous study [2]
KJ01_070	1	21190513	GTCGTCGGGAGCGAAGGATG	ATGTCGTCGGGAGCGAAGGATA	ATTGCCTGCGCCACGAACTTGATAA	previous study [2]
KJ01_072	1	21803629	ACCCTAATTGCGAAAATTGTTTCTTCG	AAAACCCTAATTGCGAAAATTGTTTCTTCA	GAATGGCACGGAGACTGACTGCAA	previous study [2]
KJ01_074	1	23239662	GTTTTCAAAATATAACTTTCACTATATTTTTAT	GTTTTCAAAATATAACTTTCACTATATTTTTAC	CAAACGACTTATAATATGGACCAGAGAGTA	previous study [2]
KJ01_076	1	23672875	TCAACGGTGTTATATACATTAAAAAAACAAAT	CAACGGTGTTATATACATTAAAAAAACAAAG	GGAACGCGACCAATCAGATATAGTAATAA	previous study [2]
KJ01_078	1	23991788	TTTTAAATAAGACGAGTGGTCAAACAATG	AATTTTTTAAATAAGACGAGTGGTCAAACAATA	CCCTCCGTCTCCATAATATAAGGGAT	previous study [2]
KJ01_080	1	24741254	ACTACTATAATACCATTTTTCCGGGCA	CTACTATAATACCATTTTTCCGGGCG	CGAGTGACCGCACGGGATAATAAAT	previous study [2]
KJ01_082	1	27055210	GGTAGAATCAAGTATTAATAGTATAGTAAGTAA	GTAGAATCAAGTATTAATAGTATAGTAAGTAC	GTATAGCCAACTACTAGCTCCAAATCATA	previous study [2]
KJ01_084	1	28117617	GTCCACAAGAAAGGATGTATGTAGC	ATGTCCACAAGAAAGGATGTATGTAGT	GCCATTTTGTACCACTCCAGTATTTACTA	previous study [2]
KJ01_086	1	30038156	AATGCAGTTCTGGCTTGCACATTGT	GCAGTTCTGGCTTGCACATTGC	ACTGGAGCCATCTCTGCTGCTATAT	previous study [2]
KJ01_088	1	30307657	GCAATTCGTTCCCATTAGCTTTGAC	GCAATTCGTTCCCATTAGCTTTGAG	CTGAGCTGCGAAAGGAGAAGCTTTT	previous study [2]
KJ01_090	1	31896769	GGGAGAAGAGCTACCATGGTCT	GGAGAAGAGCTACCATGGTCG	AAATGCATGGGTAGGATCCTCAATCAAT	previous study [2]
KJ01_092	1	32356312	AATTACCAGCACTCAGAAACTGGC	CAATTACCAGCACTCAGAAACTGGT	CCTGACCTTTTCCAGCAAGAACCAT	previous study [2]
KJ01_094	1	32734306	AAGAAGAAGTGCTAAGACAATGTTCAG	AAAAGAAGAAGTGCTAAGACAATGTTCAA	ATATCCTGAATAGACCATTGTAAGTTGGAA	previous study [2]
KJ01_096	1	33176515	CCGGTGTAATTTGACTCCCTCG	AAACCGGTGTAATTTGACTCCCTCA	GCTAGTGAAACCGTCCTCCAAAACTA	previous study [2]
KJ01_098	1	33557575	AGTGTTGCTAAATTTTTACTATAATAAACCGAT	GTGTTGCTAAATTTTTACTATAATAAACCGAG	ACCGGGAACAGGAAGAATTTGTATCTTTT	previous study [2]
KJ01_100	1	34102017	ATAATTGTGTTCTCGCTAGCCTCGT	GTGTTCTCGCTAGCCTCGC	GTGCAGTGTAGGAGACAACCCATAA	previous study [2]
KJ01_102	1	34728965	AACCCCCGCCCCCACGC	AACCCCCGCCCCCACGT	TTTAGGAGAAAGACCTCTTCGTCTCTA	previous study [2]
KJ01_104	1	35078839	GGAGGTTCACAAATAGACTTCAATAAATA	GGAGGTTCACAAATAGACTTCAATAAATG	CAATGGTAACCAAGCCAAAATAAGGAGAA	previous study [2]
KJ01_110	1	36649551	ATTGAAACGATGTGATGGAAAAGTTGAAAA	GAAACGATGTGATGGAAAAGTTGAAAG	CCATCACATCAAAATTTTTCTACCCACATA	previous study [2]
KJ01_112	1	38079312	GAATGTGTTTATAGCTAGGTTATAGTCTG	AGAATGTGTTTATAGCTAGGTTATAGTCTA	CTCCCTCCCCTAAGAACGAATACAA	previous study [2]
KJ01_114	1	39431326	CGAACAGTCAAACATTTTTAAAAAAGTGAAC	ACGAACAGTCAAACATTTTTAAAAAAGTGAAT	GAGATACTACTCCCTCCATCCCAAA	previous study [2]
KJ01_116	1	39810719	ACGTTTTGTAATCCTCTGTTTTACACTTAT	CGTTTTGTAATCCTCTGTTTTACACTTAC	GAAAACATAAGAATAGGAAAAACGCAGGAT	previous study [2]
KJ01_118	1	40296496	ACATATATATGTATATGCATATACATATACATA	ACATATATATGTATATGCATATACATATACATG	CATATACGTATACATGTACATGTATATGTA	previous study [2]
KJ01_120	1	40733249	AATAATAACCCAGCTGGCGAAGCTA	AATAACCCAGCTGGCGAAGCTG	TAATTATTTTGCTAGCTCCATCTCATCGAT	previous study [2]
KJ01_122	1	41371769	GTAGGTCTCGATTCTCCCGGG	GTAGGTCTCGATTCTCCCGGC	TCGGGCAGGGGACGCCCAA	previous study [2]
KJ01_124	1	41628856	CAAGTTCCATCGCAATGTCAAGTTG	CAAGTTCCATCGCAATGTCAAGTTC	GCGCCCAATTTCAATATCGCAAATAACAA	previous study [2]
KJ01_126	1	42234111	TTCTCCTAAAGATGAAGATTAAGTTTTTTACA	CTCCTAAAGATGAAGATTAAGTTTTTTACG	CTCAATCAATCATACGTTAATACCACCTTA	previous study [2]
KJ01_128	1	42661152	CATGATCAGCAAAGATTTTCTTCACCT	ATGATCAGCAAAGATTTTCTTCACCG	AGGCAAATCTTTGGCATGAAATGAGAGAT	previous study [2]
KJ01_130	1	43140530	GTGCCTATATATGCTTACATTCTTAATCTTA	GCCTATATATGCTTACATTCTTAATCTTG	ATGGTTGCTTCTTGTTGGTCAAGAGAAA	previous study [2]
KJ02_002	2	3622167	TCGTGGAGTGGATCCCGAAC	CTTCGTGGAGTGGATCCCGAAT	CGCACACGCTCGACTTCACGTT	previous study [2]
KJ02_004	2	4419382	GGTTTTTATCAATGACATTTCTTAAATGTTCTT	GTTTTTATCAATGACATTTCTTAAATGTTCTC	TCAGGTGCTTCTCCGCAAGAAGAAA	previous study [2]
KJ02_006	2	4927125	GTATTAAAATATCTATCACCAAAATTGTGGAC	GTATTAAAATATCTATCACCAAAATTGTGGAT	GGTACTGTTTACACGAATAATTCCTGTTAT	previous study [2]
KJ02_008	2	5329403	CCTACTGGCGTGGAGCCG	CCCTACTGGCGTGGAGCCA	GCGCGAGAGGGAGGCGAGAA	previous study [2]
KJ02_010	2	5670594	TCTAACCAACTATTTCTCACAATATTAACA	CTAACCAACTATTTCTCACAATATTAACC	AGGGATACCTAGCATTTAACATCCTGTTT	previous study [2]
KJ02_012	2	6500738	GAAAAGATGAACATTTAAAGATGGTTGATTTT	GAAAAGATGAACATTTAAAGATGGTTGATTTG	GATGCAGTGTTAAACTAGATCTATAATATA	previous study [2]
KJ02_014	2	7828021	GCCCTCCTCCAGCCACGTT	CCCTCCTCCAGCCACGTC	ATCCTCCTGCCACCGTGGCATA	previous study [2]
KJ02_016	2	9106318	GGTGGTGACGTGGACGGTG	GGGTGGTGACGTGGACGGTA	GATGATGATGATGAAGAACGTTACTCTAAT	previous study [2]
KJ02_018	2	9449360	GTTATATCTCTCGAACCCTCGCC	GTTATATCTCTCGAACCCTCGCT	AGGGGTCGGGAGAGGGGAAAAA	previous study [2]
KJ02_020	2	9978736	AAATTTAACTACTACTAATATATGAGTGTTCC	AAATTTAACTACTACTAATATATGAGTGTTCG	TCAGTAGATCTACCTTTGACCATTCCAAT	previous study [2]
KJ02_022	2	10603669	GTCGTGTAAGTGTTCTCGCCG	GGTCGTGTAAGTGTTCTCGCCA	GTTTATTTCCGATTACACGGCTTGGTTAA	previous study [2]
KJ02_024	2	11097886	ACGGGGTAGAATTATTTAATAGCAAATTTG	AAACGGGGTAGAATTATTTAATAGCAAATTTA	ACTGATCAGAGATGATCGAGATCACATTT	previous study [2]
KJ02_026	2	11381586	ATAAAAACACTTTTGTAAAAAACACACCG	CCTATAAAAACACTTTTGTAAAAAACACACCA	CCTCCCTCATTTTTCATGTGCACGTT	previous study [2]
KJ02_028	2	19672436	TCTAAGCAACCCCTAATAATGAAGAATAT	CTAAGCAACCCCTAATAATGAAGAATAC	TGAACACTTGGGATTTGGAAGGACTATTT	previous study [2]
KJ02_030	2	20079102	ATTTCATCCCAAAATATAAGACTCAACCAT	CATCCCAAAATATAAGACTCAACCAC	GGACGAAGGGAGTATGTATGAATATGATT	previous study [2]
KJ02_032	2	21123989	CACCATACAACAACTCCATCATGCA	ACCATACAACAACTCCATCATGCG	TGAGATATCATTGAAATGGCCACAGAGTA	previous study [2]
KJ02_034	2	21779087	CAATAATTAGCCGTAAATATGAACACCC	AACAATAATTAGCCGTAAATATGAACACCT	CCTAACCGGGTTCAAGTCATAAATTTGAA	previous study [2]
KJ02_036	2	22218724	GAACGGAGGTAGTATTTCTTTACCTTAA	AACGGAGGTAGTATTTCTTTACCTTAG	GTTACCCTTGTTAGCAGCCAAAGATTTAT	previous study [2]
KJ02_038	2	22584996	GCACTAAAGATCTCGATCTTTAGCCA	CACTAAAGATCTCGATCTTTAGCCG	CTTGGTATGCATCTTTAGTACCGGTTATT	previous study [2]
KJ02_040	2	23078724	CATCAATATGAATGTGGGAAATGCTAAAATA	ATCAATATGAATGTGGGAAATGCTAAAATG	TGGTACTTCCTTCGTTTCACACTGTAAAT	previous study [2]
KJ02_042	2	23739361	ACTGTTAATTTGTGCTATTATGGCAG	CCTACTGTTAATTTGTGCTATTATGGCAA	CAAAGTTGACATTAGACATGCATGTAGATA	previous study [2]
KJ02_044	2	24062285	GGCAGTGATCAGCTGCCATTCA	GGCAGTGATCAGCTGCCATTCT	GCGTCGTCAGTGCTACTTCAAGATT	previous study [2]
KJ02_046	2	24478726	CGACATAATTAGTGGCATGAGAGTAATA	CGACATAATTAGTGGCATGAGAGTAATT	CCGAACTTTTATACACCGACAGTTTCTTA	previous study [2]
KJ02_048	2	24884978	GAATTGTCAAGGTTATGGATACCACATAA	GTCAAGGTTATGGATACCACATAC	GTTCTGCCGAGTTTAGTCGATTACTATTA	previous study [2]
KJ02_050	2	25162443	AGCTTTTGGGGTGGAAAAGA	GCTAGCTTTTGGGGTGGAAAAGG	GTTAGCATGCATGTATTTGTAGGATCGTA	previous study [2]
KJ02_052	2	26003809	ATGCAAAAGATACCCCTCTTTATCCAT	GCAAAAGATACCCCTCTTTATCCAC	GGAAAAGAGAGTGGCTGGGAGAAAA	previous study [2]
KJ02_054	2	26252449	CAAATTAGTTCGGAGTTATGGAATGG	GCAAATTAGTTCGGAGTTATGGAATGA	GCCCTTAGTTGCCATCAAATCATATGTTT	previous study [2]
KJ02_056	2	26684782	GAAGAGGCACTTCTGTGACAGAT	GAAGAGGCACTTCTGTGACAGAC	CTGTTATGCATGTCTTACAATTGCAGGAA	previous study [2]
KJ02_058	2	27049326	GAATGGACAGGTGAGCTATGG	CTGAATGGACAGGTGAGCTATGC	ATGGTAATATGGAAGTCAACGCCTGTT	previous study [2]
KJ02_060	2	28095337	CATAATTAGAGAATGTTTACTGTAGCATCAT	ATAATTAGAGAATGTTTACTGTAGCATCAC	CGCGAGACAAATCTATTGAGCCTAATTAA	previous study [2]
KJ02_062	2	29187837	CCGCGCCTTGCCAAATTTTCAC	CCGCGCCTTGCCAAATTTTCAT	ACGAGCTCCACACGCGCACAA	previous study [2]
KJ02_064	2	29736272	AAAATCTAATCCGTGACCCTAAACCAT	AATCTAATCCGTGACCCTAAACCAC	CATAGTTTGGGGGTTAAAATATCCGGTTT	previous study [2]
KJ02_066	2	30036151	ATGCAAGAGGAGTTGAACAATTTCACT	GCAAGAGGAGTTGAACAATTTCACC	CGCTCCACCAAAATCCACACTTCAT	previous study [2]
KJ02_068	2	31546386	CTCTGTCTCCTCGGCGCC	GATCTCTGTCTCCTCGGCGCT	CGCTGGAGGGAAGCGGAGAT	previous study [2]
KJ02_070	2	31937683	ATACGGAAATAAAATCGAATATTATCGAATAC	GATACGGAAATAAAATCGAATATTATCGAATAT	TTCCGTCTCGTATTCGCTCCGTAT	previous study [2]
KJ02_072	2	32306661	GACAAGGACTTGTATCAACCCATA	GACAAGGACTTGTATCAACCCATG	TACATAGACCCCGGGTGTACATATTTATA	previous study [2]
KJ02_074	2	33208146	CCCCTCGTCGTTTCGGTATTTCA	CCCTCGTCGTTTCGGTATTTCG	GAAAGAACGGCTCTGATCAGCTGAA	previous study [2]
KJ02_076	2	33660201	ATATTGGGTACGCCTGATTGGCA	ATTGGGTACGCCTGATTGGCG	CGGCACCAATCAGGCATGTAACTTT	previous study [2]
KJ02_078	2	34394931	TTGGAGCGTCACGGGCTAGTT	GGAGCGTCACGGGCTAGTG	AACCCTGTCACGCCCCGAACTA	previous study [2]
KJ02_080	2	34968595	CCGCCCAGCGTGATGAGCA	CGCCCAGCGTGATGAGCG	GTCGGCGACGAGCAGGCGAA	previous study [2]
KJ02_082	2	35430776	TTTGCTTCAAAACACGCGCCTAGT	GCTTCAAAACACGCGCCTAGC	AAATCTGCCCGTCTCAACAGAATAGATTT	previous study [2]
KJ02_084	2	35788038	AATTATTATAAAGTCCACACATAAACAAACAC	AATTATTATAAAGTCCACACATAAACAAACAT	GAGCGTTATACATGGCCGATGTGTA	previous study [2]
KJ03_002	3	397415	GGCCTGTGTCGTGGCAGC	CTGGCCTGTGTCGTGGCAGT	CCCACATGACACTGCAGACACCAT	previous study [2]
KJ03_004	3	962390	ACAGTTTACCAGAGCCAGAACGAT	CAGTTTACCAGAGCCAGAACGAG	TGCCCTGAGTAGCGCTGCATATTTT	previous study [2]
KJ03_006	3	1545991	AGCACTTTGGCAGTGTCTCCAT	AGCACTTTGGCAGTGTCTCCAG	ATGGCACCATAAATATAGCTACACCCTTT	previous study [2]
KJ03_008	3	1923995	CACATGTCCTACTGTCTTGCATTC	CACATGTCCTACTGTCTTGCATTG	TGCGTTCCAGTATATAGTGGCGGAT	previous study [2]
KJ03_010	3	2745334	ATTTATTAAACCTAATTAATCCGTTTGCAAATA	TATTAAACCTAATTAATCCGTTTGCAAATG	AGTCTTTAGTCCCCCGCTCAGTAAA	previous study [2]
KJ03_012	3	3926383	CAGTAGCCACATCGGACAAAACC	CAGTAGCCACATCGGACAAAACT	GTACAAACTAGGTCTCTCGGTGGTT	previous study [2]
KJ03_014	3	4250392	AATGAGGAGAGAGAAAAACAGCGGA	GAGGAGAGAGAAAAACAGCGGG	GAGTCTGTGCTACAGCTGGCTATAA	previous study [2]
KJ03_016	3	4788297	GCACTGTCAAGCAAAGCACGA	GCACTGTCAAGCAAAGCACGG	CTGATTGCGTTGGGTAGTTCAGAGTT	previous study [2]
KJ03_018	3	5824894	AATTCCTTTTTGTCTTTACCGCATCAG	AATTCCTTTTTGTCTTTACCGCATCAC	CTGGATTATCAGAGGAGAACTTTCGTATA	previous study [2]
KJ03_020	3	6418648	GTAATTTTACCATTTAATTTCTCTAGATACTAC	GTAATTTTACCATTTAATTTCTCTAGATACTAT	CTTGACAAAGTACATTGAGATATCAAGATT	previous study [2]
KJ03_022	3	6830072	GGTTTTGTATATCTTTGGTGGATGTAGAA	GTTTTGTATATCTTTGGTGGATGTAGAG	AAATAGAGCCCACCTGTAGACACATATTT	previous study [2]
KJ03_024	3	11098466	CAACTTACGGCCCAGGTACGG	CAACTTACGGCCCAGGTACGA	CGGGCCAGCATGGCCCGTA	previous study [2]
KJ03_026	3	11697508	AGTTCAATCATCTCAAGTTAGCATGC	GAGTTCAATCATCTCAAGTTAGCATGT	CGGAAGGAGCTGTATAAGATATCTCTTTA	previous study [2]
KJ03_028	3	12196964	AATGATGTTCAACAGCAAACTTACAAAT	AATGATGTTCAACAGCAAACTTACAAAC	TCCAAAAGGTTTTTCTTCTCACTGCTTATT	previous study [2]
KJ03_030	3	12595791	GTCCCTCAACTTGTCATCGAGTA	GTCCCTCAACTTGTCATCGAGTT	GTTTTGCGGTTGGGGGACGATTTTA	previous study [2]
KJ03_032	3	13045075	ATATTGATTGTTTGTAGCTTTTTGTAATAGTCT	GATTGTTTGTAGCTTTTTGTAATAGTCG	CCTGCATACTACTGTGAGAGTTTTGTATA	previous study [2]
KJ03_034	3	15485201	ACGTACGCGTCGAATGGTCAG	GACGTACGCGTCGAATGGTCAA	CTACGTAAGGGTGAGGAGCCAATTT	previous study [2]
KJ03_036	3	17273847	GAGCATTGGTGGTCGTCTGACA	GAGCATTGGTGGTCGTCTGACT	GCGGCGAAGCCACCTCTTAGAT	previous study [2]
KJ03_038	3	17786669	GAGAAAGTGATCTGTGTTCCATCCA	AGAAAGTGATCTGTGTTCCATCCG	TTAGTGTAGTGCCATGGTAGTACTAGTAT	previous study [2]
KJ03_040	3	18290961	AGTTAAATCATATAACATCGGCTGAAACT	GTTAAATCATATAACATCGGCTGAAACC	TTCTGGTTGCCGATTAGGGTAGCAT	previous study [2]
KJ03_042	3	18929233	GAATCCCCGGCGTATCAAGTGA	GAATCCCCGGCGTATCAAGTGT	AGATTTGGTTGGACGATGAAAAGGAAGTA	previous study [2]
KJ03_044	3	19428982	ATTGGGTGATTGGTTCTCTAAATTGCT	GGGTGATTGGTTCTCTAAATTGCA	GTCTTGGGCGGTTGGAAGACAGAA	previous study [2]
KJ03_046	3	19960058	GTGATAGATATAACAAATCTATCTAGAACAG	ATGTGATAGATATAACAAATCTATCTAGAACAA	GTCCTAGCCGATATATCTCTATAATCACAA	previous study [2]
KJ03_048	3	20363332	ACAATCTGGATCATATTCAATGAAATTTGTTAT	ACAATCTGGATCATATTCAATGAAATTTGTTAA	TTGCAAGCCGGTTATGTTCCCAATAATTT	previous study [2]
KJ03_050	3	20832905	CGGCCACATGCGCGGCG	ATCGGCCACATGCGCGGCA	TCGGCAACGGTCTGACCATTTGAAA	previous study [2]
KJ03_052	3	21344193	TATGGTTACATATGTGATCCGCAAGT	ATGGTTACATATGTGATCCGCAAGC	CCCGGGTGAAATGCTACAATGGTAT	previous study [2]
KJ03_054	3	21728184	AGAGCATTCTCAGATTCACCATGAC	AAAGAGCATTCTCAGATTCACCATGAT	CAGTAACAACGGTGCATGTTTTATAAGCAT	previous study [2]
KJ03_056	3	22146335	TTCCAAAAATAATAAAGAAAAAGGTTGAGCA	CCAAAAATAATAAAGAAAAAGGTTGAGCG	CGTCTCTAAGGAAAGCAGGTAGACAT	previous study [2]
KJ03_058	3	22586460	TAAGCTATAGCTAGCATTTTATATATACC	CTTAAGCTATAGCTAGCATTTTATATATACT	CAAATTTGATGATAAGAAATTTCAAAGGAA	previous study [2]
KJ03_060	3	24294753	CGACAGGCCGGTCACAGTCT	CGACAGGCCGGTCACAGTCA	CAGCGCGTTTGACTCACGTCAATTA	previous study [2]
KJ03_062	3	24699522	ATCATGTAATAACAATAAAAATAGTAATCATAA	ATCATGTAATAACAATAAAAATAGTAATCATAG	CTTGTCTAACGTTCGACCGTTCGTT	previous study [2]
KJ03_064	3	25317391	CAAAAGGAATCATACAAGAAATCTCTTTAG	ATACAAAAGGAATCATACAAGAAATCTCTTTAA	GTTGTAATTAGGACTATGTACATGCGAGTT	previous study [2]
KJ03_066	3	26858590	GTAAGCTGGTAGTAATTCTTTTACTGC	GTAAGCTGGTAGTAATTCTTTTACTGT	CCCCCATTGTACAACACCATTCCTA	previous study [2]
KJ03_068	3	28530956	CGGGCTCAGGCCGCAGAT	CGGGCTCAGGCCGCAGAC	CGCGATTCTGTTTCGCCGGCAA	previous study [2]
KJ04_002	4	272781	CGGATTCGGCAAAGAGATAGATTC	GCGGATTCGGCAAAGAGATAGATTT	CTCAGCCGATGCATACTCTGTTCTT	previous study [2]
KJ04_004	4	864053	CAACTGGCCACCAAGAATATTCCA	AACTGGCCACCAAGAATATTCCG	CTTACCACTTATCTAAAGTCTCTACAAGAA	previous study [2]
KJ04_006	4	998087	ACCAGCATCTCGCGCTTCCTT	CCAGCATCTCGCGCTTCCTC	CCACCGAGATCCTGTCGTCGAT	previous study [2]
KJ04_008	4	1444825	CAACCGGGATGGAGAATGGAGTT	AACCGGGATGGAGAATGGAGTC	ATACGGCGGCAACGGCAAGCAA	previous study [2]
KJ04_010	4	2044263	ACGTGCGGCGACACTCGGT	CGTGCGGCGACACTCGGG	GCCACCTCCCTCCCACCGTA	previous study [2]
KJ04_012	4	2445754	ACGGTCTTTCCAGGCTCTGTG	ACGGTCTTTCCAGGCTCTGTC	TCACCGCTGCCAAAGGATAAAGGTA	previous study [2]
KJ04_014	4	2822917	AACTTAGGCCGCGTTCGATAGG	AACTTAGGCCGCGTTCGATAGC	GCACAATTCACCAAATCCCCTCGAT	previous study [2]
KJ04_016	4	3287811	CACTTTTATGCAGTTAAATGCAATTTTAGACA	CACTTTTATGCAGTTAAATGCAATTTTAGACT	CCTGTAGTTCTTAATCGGCTAAAACCATA	previous study [2]
KJ04_018	4	3843536	CATCTAACACAGTAATCATAGTGATGTCA	CTAACACAGTAATCATAGTGATGTCG	GGGCCAATGACCCCAACTCTGAT	previous study [2]
KJ04_020	4	4284661	TGGTCCATATTTTCATACATCTTCATACA	GGTCCATATTTTCATACATCTTCATACG	AAGCAGGAAACACAAAAGGGTATTGCTTT	previous study [2]
KJ04_022	4	4723318	CCCTCCATTTAATATTATAAATCACTTC	ACTCCCTCCATTTAATATTATAAATCACTTT	GTGTTGCTATATTTCTCTACACTTGGTTAA	previous study [2]
KJ04_024	4	5141306	AACTCAGGTAATAAGCTCGATCCAC	AAAACTCAGGTAATAAGCTCGATCCAT	GGGGGCTAATCACTATCAGTCAGAT	previous study [2]
KJ04_026	4	5541622	AGGTGAAACCCCGTGCATTGC	CTAGGTGAAACCCCGTGCATTGT	CTGATATTATCTAGCTATCTTACATGTTAT	previous study [2]
KJ04_028	4	5919536	AGCTTTGTGATTTCAGTGGTAGACG	CAGCTTTGTGATTTCAGTGGTAGACA	GTGTCTCGCTGTCGACGGGTA	previous study [2]
KJ04_030	4	6434512	GGCGTTCCATCCCTGTACGC	GGCGTTCCATCCCTGTACGT	AGGAATTTCTGGGCGTGACAGGTAT	previous study [2]
KJ04_032	4	7432489	GCGGCTTCGAGCTCCCACT	CGGCTTCGAGCTCCCACC	CCGGTTGCCGCTGAGTGGAAT	previous study [2]
KJ04_034	4	7888849	ATCTTGGCACACAGAACAAGGATG	TATCTTGGCACACAGAACAAGGATA	CGTTTGTTTACGAGGAATGACTAGTAGTA	previous study [2]
KJ04_036	4	8299964	GAGCCGATCGGCTATTAAACCG	AAAGAGCCGATCGGCTATTAAACCA	CCTATCGACATTAGCTAGTATCACTACAT	previous study [2]
KJ04_038	4	8851351	ACCTGTCACCTTCGGACAC	GCTACCTGTCACCTTCGGACAT	AAAGGTGATCTGCTTTGTTCGGAAGTTT	previous study [2]
KJ04_040	4	9411427	ATCGGCCATGAAGACGACGGT	CGGCCATGAAGACGACGGC	GGCGACGACCGCGGCACAA	previous study [2]
KJ04_042	4	10212164	CCTTCCTTATCCGGAACTCCTCT	CTTCCTTATCCGGAACTCCTCC	CATGTCTTATACGGAAACTGACTTCGAAT	previous study [2]
KJ04_044	4	10956244	CCATATGAAAAAATTAAGTTAAATTATGAGACG	CCATATGAAAAAATTAAGTTAAATTATGAGACA	GCCACGATCAACAAATTCGTTGCAATAAA	previous study [2]
KJ04_046	4	11598520	GAGCTTAAGCAATTTGAGTCAAGTCTT	AGCTTAAGCAATTTGAGTCAAGTCTC	AGCGCAGCCCAAATGTGTTACACAT	previous study [2]
KJ04_048	4	12116458	GTATCTAGGAATCTAATCTCTTACCTG	CGTATCTAGGAATCTAATCTCTTACCTA	CTTGCGAAGATGTTTATACGGGTAGATAT	previous study [2]
KJ04_050	4	12912640	CGATGTCCACCTCGCTAATAATGTT	GATGTCCACCTCGCTAATAATGTC	CCCGATGAAGGCGGAGCTACAA	previous study [2]
KJ04_052	4	17076147	GAAACCAAGCCACGGGACAGC	GAAACCAAGCCACGGGACAGT	CTTGTGATCGAACAGCGGCTACAT	previous study [2]
KJ04_054	4	17381598	ACAGACATGATAAGTATGAGCTATCAAAT	CAGACATGATAAGTATGAGCTATCAAAC	ACACAGTTGCAGATCAAAAGAGCCTTTT	previous study [2]
KJ04_056	4	17815881	GGGGTGAGTGCACCTTGCTG	GGGGTGAGTGCACCTTGCTC	CGGCGAGGTCCCAACAACCAAT	previous study [2]
KJ04_058	4	19517466	GTCGGATCGACTTTTGATAAGCAC	ATGTCGGATCGACTTTTGATAAGCAT	AAAACCGTTTGCACCATGATGTTAGAAAAA	previous study [2]
KJ04_060	4	19622432	AATCTGATAAGCTCATTTAGACCCTG	ATAATCTGATAAGCTCATTTAGACCCTA	CCAGATTGTAATAATCCCAAGCTGAATCAA	previous study [2]
KJ04_062	4	20495719	CATATTTACACGGCATGTATATCCGAT	ATATTTACACGGCATGTATATCCGAC	CCGAGTCCCTTAAAGATATTCTACCTATA	previous study [2]
KJ04_064	4	20806657	ACCATGTAAACACATAATTCTTGCCAG	CACCATGTAAACACATAATTCTTGCCAA	CTACCTACTCAGGGAAGAAATTAGTAGAA	previous study [2]
KJ04_066	4	21447480	AGACACTAATTTAAAGTATTAAATATAGACTAA	AGACACTAATTTAAAGTATTAAATATAGACTAC	GGCTTAAAAAATTGTCTCGCGAATTAACTT	previous study [2]
KJ04_068	4	22022073	AAATTGGAATTATACCATATAATGTGGGCA	GGAATTATACCATATAATGTGGGCG	CGGAGGAAGTACATTATTAGTCTAGCAAA	previous study [2]
KJ04_070	4	23538501	AGGAGAACTACTAGTTGTAGTTTATTTCTA	GGAGAACTACTAGTTGTAGTTTATTTCTG	CTTCGATCTTGTGTTAGTGCAAAGAGATT	previous study [2]
KJ04_072	4	23886835	GAACTAGTAGTAATTAGTTAGCTCATGTG	GAACTAGTAGTAATTAGTTAGCTCATGTC	GATACCTGACAGAATTACAGAGGAATGTA	previous study [2]
KJ04_074	4	24388444	AAAACATATAGTTTTGTAAAATTTACTCCTATG	AAAACATATAGTTTTGTAAAATTTACTCCTATA	GCTTTGGTACTACACCAAAAGATCACAAA	previous study [2]
KJ04_076	4	24757162	GGGAGAGAAATAATAAGGGAAATAAAAAGA	GGAGAGAAATAATAAGGGAAATAAAAAGG	GGCCACGTTCTTTGTTTTCTACGGTT	previous study [2]
KJ04_078	4	25837976	GAAAGTTTTACATGGTAAAACAGAGGG	AGAAAGTTTTACATGGTAAAACAGAGGA	TGCAGTGCAATGTACTCTACTGGTAATTA	previous study [2]
KJ04_080	4	27107735	GCATTACAGAAAATGGTCCTGA	CTGCATTACAGAAAATGGTCCTGG	GCCGTGGCACAAGAACTGATTTGTT	previous study [2]
KJ04_082	4	27473897	ATGTCGGAGCTTGTCGCCGAT	GTCGGAGCTTGTCGCCGAC	GGCCTGGGAGTGGATGACGAA	previous study [2]
KJ04_084	4	27755621	CCCGCACGTTTCCTTTCCTC	GTCCCGCACGTTTCCTTTCCTT	CAGTGGTTGTATGGAGGAGATGGAA	previous study [2]
KJ04_086	4	31409353	CGTCAAGTACGTCGTACACTCG	ATCGTCAAGTACGTCGTACACTCA	CGTCGTCGTTGTCATGGTTCAAAGTA	previous study [2]
KJ04_088	4	32259816	TAAATTCGCTCGTGACCATTGGGT	AATTCGCTCGTGACCATTGGGC	GACGTAGTCGAGAACACCGTTTGAA	previous study [2]
KJ04_090	4	33606106	GCCTTTGAATCAAAGGATTGAATCATATA	GCCTTTGAATCAAAGGATTGAATCATATC	TATCCATTCCATAGGAATTTCAAAGGACTA	previous study [2]
KJ04_092	4	34382077	CAGCTCCACTCCTAGTTTTGATT	CAGCTCCACTCCTAGTTTTGATG	CTGGAGCTGGAGCTCAGCCAAA	previous study [2]
KJ04_094	4	34940228	ATATATGTATTCTTGGTGACTTAAAAGCC	TTATATATGTATTCTTGGTGACTTAAAAGCT	GGTTTTGAGATATTTTCGACGTAGTTTCTT	previous study [2]
KJ05_002	5	207008	GGAGTATTATTATTTGCCCTTATCAAATTG	GGGAGTATTATTATTTGCCCTTATCAAATTA	AAGGCCTTAGGATAAGTTTAGAGGCATTT	previous study [2]
KJ05_004	5	641051	ATCCTGACAAGCCGTCATCCCT	CCTGACAAGCCGTCATCCCC	TGTGAGATCGACGCGACCGCTT	previous study [2]
KJ05_006	5	1573379	CAATAGTATTTCATAACTCACTTATTTTCTCAA	AATAGTATTTCATAACTCACTTATTTTCTCAG	AATCCCAATGGTTTCATACATATTGAGAAA	previous study [2]
KJ05_008	5	2007954	TTCTACTGGTCTATTGGTTTAGCTTA	TCTACTGGTCTATTGGTTTAGCTTC	GTACGTGAGGCCACACATCGAGAA	previous study [2]
KJ05_010	5	2394819	AGGAAATAGGTGGAGGATACCTC	GAGGAAATAGGTGGAGGATACCTT	CCAAAGGGGGATTCTGCTGATCTA	previous study [2]
KJ05_012	5	3044947	CATCCAATTCAATCGCCAACATCCT	ATCCAATTCAATCGCCAACATCCC	CACGTACTCCGGCTTCGTAAACTTT	previous study [2]
KJ05_014	5	5354416	AAAATAAATCTTACTCCGTATCAAATTTTA	CTAAAATAAATCTTACTCCGTATCAAATTTTG	CTCTGATAGACACATGAGAAATCTTATCAA	previous study [2]
KJ05_016	5	5472427	AATCGAATCCACACGGAAGCATCAT	AATCGAATCCACACGGAAGCATCAA	CGATGATGGTGTGATGGATTTGTTTTGTT	previous study [2]
KJ05_018	5	6109831	CAGAGACGCACGTGATGTAGCA	AGAGACGCACGTGATGTAGCG	GAGGAGGATTGATCTAGGTAATTTAGGTT	previous study [2]
KJ05_020	5	6674203	AGGCTGTTAGTAGCTATCTTGCATT	AGGCTGTTAGTAGCTATCTTGCATG	CGTCTCACCAAGTCAAATATGCAAATCTT	previous study [2]
KJ05_022	5	7194845	CACTATCTACGGCTCAGGTCA	CACTATCTACGGCTCAGGTCG	ATCATCGTTGCTGAAATTCTTGGTAGGAA	previous study [2]
KJ05_024	5	7614314	ATCAAGCCTTCATCACCTACATCATT	CAAGCCTTCATCACCTACATCATC	GCTCCCAAGAGGGACATGAGAATTT	previous study [2]
KJ05_026	5	8021900	CGTCGAGCATCGTTGTCCATG	CGTCGAGCATCGTTGTCCATC	CGAACTCTTCGATAGTATTGCCAATGTAT	previous study [2]
KJ05_028	5	11098186	CACCGAGAGAACCATGTCCTTC	CCACCGAGAGAACCATGTCCTTT	GGCTGTTGTCGAAACAACAAGAGCTT	previous study [2]
KJ05_030	5	15317821	GGAACGAGTTGTATTCTATCTCAGC	AAGGAACGAGTTGTATTCTATCTCAGT	GGGAGTACCGAGTTTCAGCATCTAA	previous study [2]
KJ05_032	5	16326736	GTGCTCTCCAACATTGTGTTCTTAG	ATGTGCTCTCCAACATTGTGTTCTTAA	GCACCCATTTTGGCCATAAATGAGAAAA	previous study [2]
KJ05_034	5	17371944	AACGTACTAGACAAGGATTCTACCG	ATAACGTACTAGACAAGGATTCTACCA	CCTCCCGTGTTCTAAAGGTACACTT	previous study [2]
KJ05_036	5	17834629	AGCGACAACGCCAGGGTTAAC	AGCGACAACGCCAGGGTTAAG	GCACCTACGAATTGACCTGATATATTCAT	previous study [2]
KJ05_038	5	18443082	CTACCCATACCCATGCCCATG	GTCTACCCATACCCATGCCCATA	TAATGAGTATACCCACGGGCACAAATAAT	previous study [2]
KJ05_040	5	18905370	AGCTTTCAAGAGGTTCCTTACAAGAAT	GCTTTCAAGAGGTTCCTTACAAGAAG	CAGGTTCTGCTTTCATGGGTCTGTT	previous study [2]
KJ05_042	5	19480980	CGTCCTGTACGTCGTCGTCT	CGTCCTGTACGTCGTCGTCG	AGCTCTCGTCGATGCTGTAGTTGAT	previous study [2]
KJ05_044	5	19893809	TTCAGTCTACCTAATACTGCCTTCA	CAGTCTACCTAATACTGCCTTCG	CGCGGAAACTAATGGCTGCACTTAA	previous study [2]
KJ05_046	5	20774465	AAAGAACACCGAAGGTCCCTCG	AAAAAGAACACCGAAGGTCCCTCA	GAAGGACTTAAGTGAACGGTTTTGTGTAA	previous study [2]
KJ05_048	5	21034410	CGCGGTGACGTTCGAGGTG	CGCGGTGACGTTCGAGGTC	CAGCACGCTGAGGATGCCGTT	previous study [2]
KJ05_050	5	21766289	GTTGATTTTTCGGATGAGCCCAC	GGTTGATTTTTCGGATGAGCCCAT	GAGGAAATATCTTCTTATTTGGTTCGGGTT	previous study [2]
KJ05_054	5	23216295	GTTAATTAATTCTTCGAGCAACAATAACAGTT	AATTAATTCTTCGAGCAACAATAACAGTC	GGAAACGCATCAAGGCCAGCCA	previous study [2]
KJ05_056	5	24020057	CCTGGACAAAGAACCTACATTTACG	GCCTGGACAAAGAACCTACATTTACA	CCATCCCAGTTGCATGGGTTACTTA	previous study [2]
KJ05_058	5	24231845	GCGAGAGCACACGTGGGTTAA	GCGAGAGCACACGTGGGTTAC	GGAAATCACGAGACAAATCTTTTAATCCTA	previous study [2]
KJ05_060	5	24999987	AGTATCAAACAGCCAAACACCATCC	AAAGTATCAAACAGCCAAACACCATCT	TGGGTGCCTTTCTGTCACGGAATAT	previous study [2]
KJ05_062	5	25421285	CCTGTGTTGGCTTGGCCCGA	CTGTGTTGGCTTGGCCCGG	GGGGCCTCTCCTCCCTGCTT	previous study [2]
KJ05_064	5	25956535	AAAATGTCTTTTTTTTTGCGGGGAAAAGA	AATGTCTTTTTTTTTGCGGGGAAAAGG	CAGCACAGATTATGTATTTCACGCTTCTA	previous study [2]
KJ05_066	5	26390859	GGAGCCAATTCATGTTCATGGTATTATA	GGAGCCAATTCATGTTCATGGTATTATT	GCAGCAATACATAAAACCGGTATATGCAT	previous study [2]
KJ05_068	5	27012392	AATTAAAACACTAACTTGGGTACATTGCTT	AAAACACTAACTTGGGTACATTGCTC	GAATAGCCGCGCCCTCGGTTAT	previous study [2]
KJ05_070	5	27523349	ACGCACCCTCACCCTTATGAAC	CACGCACCCTCACCCTTATGAAT	CAAAGATGCTCATAGGGGTAGGGTT	previous study [2]
KJ05_072	5	27944747	GTGCTTGCTGCGGATATGCTAC	GTGCTTGCTGCGGATATGCTAG	GATATGTCACGACAACACCTAAGATTGAT	previous study [2]
KJ05_074	5	28383107	AGGGACTAAAGTTTAGTCCCTACTTT	GGGACTAAAGTTTAGTCCCTACTTC	CCACTAAGGACAACATAGGCTGTGTT	previous study [2]
KJ05_076	5	28718002	CCTAGACAAGCGCACACAAGCTA	CTAGACAAGCGCACACAAGCTG	GTACACGTGCCCTCTTGATGACATA	previous study [2]
KJ06_004	6	637769	AAACAATATCAAAGGGAAGATATGGGAATT	CAATATCAAAGGGAAGATATGGGAATC	GGTTAGAACTCCTTTGAGCAAGATACATA	previous study [2]
KJ06_006	6	1114863	CCACACGTACCTATAATCTGCAAAG	CCACACGTACCTATAATCTGCAAAA	CCCCTACTTTAATTACTGCAGGTTAAGTA	previous study [2]
KJ06_008	6	2751641	ATCCAGTAGAGATCGAGTTCGAGT	CCAGTAGAGATCGAGTTCGAGG	AAACTTAAGCTGTCATATCATGGTCTTCAT	previous study [2]
KJ06_010	6	3277562	GTCTCGTAATATAGCAGCAACGTG	TGTCTCGTAATATAGCAGCAACGTA	GTCTTACATTATGAAAAGAGGGAGTAGTAT	previous study [2]
KJ06_012	6	3571407	ATCTAACATCCGTAAGTACGTCATGTT	CTAACATCCGTAAGTACGTCATGTC	TCGAGAGGCGAGAATCCGATTTGAT	previous study [2]
KJ06_014	6	3977139	AATCTTTGTATCCGTGGCTATACAGTT	CTTTGTATCCGTGGCTATACAGTC	GTTTATAGTCTGCTATTGTACCTGCTCTT	previous study [2]
KJ06_016	6	5299280	GCGAGTTATAAAATTTTATTCGTGTCCC	GCGAGTTATAAAATTTTATTCGTGTCCG	GATGTTTGATGGGATGTTGAAAATGGTTTT	previous study [2]
KJ06_018	6	5731693	GCAAATTTAGACTTAGCCACATGCAT	GCAAATTTAGACTTAGCCACATGCAG	GGCGTCGAAAAAATTGTAGATTCAGTCAT	previous study [2]
KJ06_020	6	6117180	CCAGGCTGTAGAATTAATGGAGC	CCCAGGCTGTAGAATTAATGGAGT	CTCCTTGCAAACCTTGTTCTTTTAGCTTT	previous study [2]
KJ06_022	6	6635225	GACCCAAATCAGATTCAGACTGGATA	ACCCAAATCAGATTCAGACTGGATG	CCTACCGAGCTGTTGGGAATATGAA	previous study [2]
KJ06_024	6	6944889	AGAGCTAAGTTAAGATATCGAGCACAA	GAGCTAAGTTAAGATATCGAGCACAG	GGAGGCACAATTTGTACAATACTGATGAA	previous study [2]
KJ06_026	6	7435718	ACGTTTGTAGGAAGTTTAATGGACTTTTAA	CGTTTGTAGGAAGTTTAATGGACTTTTAG	GAACAGATTGCAACCAAACAACATCCAAT	previous study [2]
KJ06_028	6	7822950	GATCAAAGTGACATATTAAAGGTCGAG	GATCAAAGTGACATATTAAAGGTCGAA	GGTCAGGTACTACTACTACCTTTACTAAA	previous study [2]
KJ06_030	6	8334407	ATTCCTTTTCACTTATGTGACGGTAGT	CCTTTTCACTTATGTGACGGTAGG	CCTATAGAGTCTGTTGTGTGTAATCAGAT	previous study [2]
KJ06_034	6	9138291	GACAAACATAACAGTTCAGTGTTGCAAT	ACAAACATAACAGTTCAGTGTTGCAAG	CACCCCAATTAACAGGCATGCACAT	previous study [2]
KJ06_036	6	9529669	ATTTTCTAGTTCATCATATTAATAGAAGAGGAA	CTAGTTCATCATATTAATAGAAGAGGAC	GTATGCATCCCGTACAATAAAGTTCCTTT	previous study [2]
KJ06_038	6	10319632	TTGCATCGCCTTGGGATGGTC	GTTTGCATCGCCTTGGGATGGTT	GTGAAAAGCAACTAAGGGCGATATAACAA	previous study [2]
KJ06_040	6	10780360	ATTGTGTTCTTACTGCTATTATTTTGGTCT	GTGTTCTTACTGCTATTATTTTGGTCA	GACTTTTTCATCTGAAACCATTTACTGCTT	previous study [2]
KJ06_042	6	12031920	AATCACGATTTTTGGCACCTGCACA	CACGATTTTTGGCACCTGCACG	CCCGCACGCGAAAATCCGACTT	previous study [2]
KJ06_044	6	12927975	AAAAAAGAATGGTAATGCCAGGAAAAACTT	AAAGAATGGTAATGCCAGGAAAAACTC	TTCTTCCTCAATGTATCTCACTACTACAAA	previous study [2]
KJ06_046	6	13168751	CCTCGTCCCTGTCACAGTTCAAT	CTCGTCCCTGTCACAGTTCAAC	GGAGTATGGAATGGTCCTCTTAAATTCTT	previous study [2]
KJ06_048	6	13538322	ACCTGGATGATACATTAAACTAAGTTTAGA	CCTGGATGATACATTAAACTAAGTTTAGG	CTTTCACTTAGGTCCACGAACTTGTAAA	previous study [2]
KJ06_050	6	14130223	CTTATGCTCTGACTAAGGCCTAC	CTCTTATGCTCTGACTAAGGCCTAT	GGGGACGCCTGCTAACACGAT	previous study [2]
KJ06_052	6	14590672	ACCCGCCGGAGCGCGG	GACCCGCCGGAGCGCGA	CTCGTCAACGTCGCGGCGAA	previous study [2]
KJ06_054	6	15005009	CCTCGCCGGAGCTAGGATGA	CTCGCCGGAGCTAGGATGG	CTCTACGTGTAGGTGTCCTCCAAAA	previous study [2]
KJ06_056	6	15408817	TAATCATTCATATACAATTTGGTTACAATCTA	AATCATTCATATACAATTTGGTTACAATCTG	CGTCGTAAACATGTGACATAACTCTTCTA	previous study [2]
KJ06_058	6	15972516	ACTCCCCTATGTTCTTACTGCGAT	CTCCCCTATGTTCTTACTGCGAG	CTTCCTCTGATACATATTATATCCTCTGAT	previous study [2]
KJ06_060	6	16441612	GGTCTGTTGCAGTAAACTGAATCAG	GGTCTGTTGCAGTAAACTGAATCAC	CTTGTTCCTGATCAGTAAGTGCACAATTA	previous study [2]
KJ06_062	6	16865337	GGTGTTGAACCATACACAGTTGAGAT	GGTGTTGAACCATACACAGTTGAGAA	CTACTGATACCTACAATGTCTTTTCATGTA	previous study [2]
KJ06_064	6	17875066	GACATAATTTGAAATTCAAATTCAAATTACCA	GACATAATTTGAAATTCAAATTCAAATTACCG	GTTTTGGTCATTTTACCATATGACTTTGTT	previous study [2]
KJ06_066	6	18746527	CCAGTAATCCATGCCAAGTCCATA	CAGTAATCCATGCCAAGTCCATG	GGCTCTGGTTGCAGAAGACAAACAA	previous study [2]
KJ06_068	6	19783820	CGTTGTTCACGGCATTGCTGCA	GTTGTTCACGGCATTGCTGCG	CACGAGAGAACGATCACAAGATGGAT	previous study [2]
KJ06_070	6	21690712	ACTATTAATTAGACACTGTTTAGATGGGAT	CTATTAATTAGACACTGTTTAGATGGGAC	ACATCCAATGTGATAGGGACTTAAAATTTT	previous study [2]
KJ06_072	6	22115798	CCAGCCGATGCTGATACTAGCT	CAGCCGATGCTGATACTAGCC	TAGCCGATTACTCGAAACCCTATTAACAT	previous study [2]
KJ06_074	6	22536653	AGTGTTAGTCTTCTCTTAATCCCAGAA	GTGTTAGTCTTCTCTTAATCCCAGAC	GTTCTTCCGTGGAAGTGATAATTCAACTA	previous study [2]
KJ06_076	6	23630564	CCTAAAAATTTTCATTTTACCAACTAAACAGG	ACCTAAAAATTTTCATTTTACCAACTAAACAGA	GCTGCTTCTTCTTTGCATCACGTAAATAT	previous study [2]
KJ06_078	6	23960981	AGATGGGCGGAGAGGATTTTCG	CAGATGGGCGGAGAGGATTTTCA	ATTTCCTCGTCGGGCCAGCCAA	previous study [2]
KJ06_080	6	25433672	CCCGGCAAGAAGTCTACTTTACT	CCCGGCAAGAAGTCTACTTTACC	CTGCCTGAGTTGGAAGATGAACAGTA	previous study [2]
KJ06_082	6	29179807	CCCTCGAGGGATGAAAATCCATATA	CCTCGAGGGATGAAAATCCATATC	CCCTCCATAACTCCACGTAATAACTAATA	previous study [2]
KJ06_084	6	30402598	ATCATCAAACAAAGCCGCCTGATTC	ATATCATCAAACAAAGCCGCCTGATTT	GGACAGTGGACAATCCTTGCTAGAT	previous study [2]
KJ07_002	7	216333	AATTAATATATATGCTGGCGCTTGTGC	GTAATTAATATATATGCTGGCGCTTGTGT	ATCTTCGCTTAGCTAGAGCACTTGAAATA	previous study [2]
KJ07_004	7	866524	GTCATGGATGTGCTCAATGCGG	AGTCATGGATGTGCTCAATGCGA	GAAGAAAATCACCCAAGTCAGAGGCTT	previous study [2]
KJ07_006	7	1113524	GGAGAGAATTCGATGTGAAACAAAAC	GGAGAGAATTCGATGTGAAACAAAAG	GGTCATGGGAGTTATATTTTTAGTCCCTA	previous study [2]
KJ07_008	7	1611002	GAGCGAGAAAGTTATCATTCATCGG	AGAGCGAGAAAGTTATCATTCATCGA	TTATCGAGGAGTACATTGCTTGCCTTAAT	previous study [2]
KJ07_010	7	2025847	TTGCATCTCTTAGAAATATTGGACCAAA	GCATCTCTTAGAAATATTGGACCAAG	CGGGCGTTATTTCATCAGTTTGAGAAAAT	previous study [2]
KJ07_012	7	2682973	GCGATCTCGTTTGTATTCCTTTGTTA	GCGATCTCGTTTGTATTCCTTTGTTG	GCGTGACCGACCGCCGCTA	previous study [2]
KJ07_014	7	3108600	CGGAGGAAGCCCATGGTGC	CGGAGGAAGCCCATGGTGG	CGTTAAATGCGCCTAACTTGTTGTTTCTT	previous study [2]
KJ07_016	7	3510553	TTCTTGCAATCCATCTAAATTCTGAATATAAA	CTTGCAATCCATCTAAATTCTGAATATAAG	GGTACATCGATTTGCACTATTGAATTCCTA	previous study [2]
KJ07_018	7	3789086	GTTAAACTTTAGACACGGAAACCTACA	AAACTTTAGACACGGAAACCTACG	GCATGTTGTGTACTCCCTCCATTCAA	previous study [2]
KJ07_020	7	4448493	CATGAACGACGTGCTCCTCCC	CATGAACGACGTGCTCCTCCT	AAACCAACACGAACCGGTGCAGAAA	previous study [2]
KJ07_022	7	4770598	ACAAGTCAACCGACCGGCTAATAAT	AAGTCAACCGACCGGCTAATAAG	GTGCATGTCTGGTGATGATTTCGCAT	previous study [2]
KJ07_024	7	7036726	GGCAAGGCTATAGGCTTGTCTGT	GCAAGGCTATAGGCTTGTCTGC	GTATCTAGCGAAGGGGAGCCAGAT	previous study [2]
KJ07_026	7	7431843	GCTTTCTTCTACATCTACTAGG	GGCTGCTTTCTTCTACATCTACTAGA	CCCACCAGTTTATGAAAAGAAAGTCGAAA	previous study [2]
KJ07_028	7	8918567	ACTTGTTCAAGCGCGAGTTGGAT	CTTGTTCAAGCGCGAGTTGGAC	TACGCCTAGCACCGGCAGCTTT	previous study [2]
KJ07_030	7	9324798	AGGTTTGCCATGAACCGCCTGT	GGTTTGCCATGAACCGCCTGG	CTCCATACTGAGGAGGTTGTTCCTT	previous study [2]
KJ07_032	7	10185961	CCGTTGTCGGTGCGCAGCAA	CGTTGTCGGTGCGCAGCAC	AGGCGGAGTGCGGCCGCAA	previous study [2]
KJ07_034	7	11052704	ATGGAGTAGTATATTAAAAGGTTCCACAA	GGAGTAGTATATTAAAAGGTTCCACAC	GTTTCTCTTTTATCCCTCTTCTCCTTCTT	previous study [2]
KJ07_036	7	14102617	AACGGAATATGGCGTGGCA	CTAACGGAATATGGCGTGGCG	CCCCAACCTAATGAAGAATTATTCCTCTA	previous study [2]
KJ07_038	7	14739487	TAAAAGAAAAAGTTGAGAAGTAAACCCG	GTTAAAAGAAAAAGTTGAGAAGTAAACCCA	CACGATGAGATGGATGAAATAGGATAGAT	previous study [2]
KJ07_040	7	15512750	GTGACAGGTAGGCCCCACCT	GACAGGTAGGCCCCACCC	TTCCGAAGTGACAGTCTAGTTAACACTTT	previous study [2]
KJ07_042	7	15912596	GTTTATACTTTTAATAAAATAAACGGTTAAGCG	GTTTATACTTTTAATAAAATAAACGGTTAAGCA	ACCCCCTCCTATTTTTAATATACAACACTA	previous study [2]
KJ07_044	7	16118477	GAGGGAGGATGATAAGGACATCG	AGAGGGAGGATGATAAGGACATCA	GTGGAGGATTGTTGTGTGTATCCGAA	previous study [2]
KJ07_046	7	16961376	GGACAAATAGTCTGTTTAGATTCACAG	CTGGACAAATAGTCTGTTTAGATTCACAA	CTGCTCCATCCATCCTAAAATATAGCATT	previous study [2]
KJ07_048	7	17553044	GACGGGTAGGGACCACA	CTGACGGGTAGGGACCACG	CAACGTGATGTGCCCGCATGGAA	previous study [2]
KJ07_050	7	17957356	AATGAACTATGTTTAAGTCTCACAACATATAAA	AATGAACTATGTTTAAGTCTCACAACATATAAT	CTAGGCATCCATAATGTGAACATATGAAAT	previous study [2]
KJ07_052	7	18402594	CCTTGAAGCTCTGAAACTGTTCTGT	CTTGAAGCTCTGAAACTGTTCTGC	CAAAGTGAAAAGGTGGACTCTGAAGAAAA	previous study [2]
KJ07_054	7	18895470	AACATCAAATTTATAGTATTGGCCCAAATG	CTAACATCAAATTTATAGTATTGGCCCAAATA	TGTTTGTCGTTGCGCTTGCAGCAT	previous study [2]
KJ07_056	7	19209152	CTGAAATTAGAAAAATTAAAAGAGAGTTCAAC	CTGAAATTAGAAAAATTAAAAGAGAGTTCAAG	AATTTCAGTTGTTTCAAAATTGTATTCCTA	previous study [2]
KJ07_058	7	19929771	TGAGATTGTTGATATCCTGCTGCG	CTTGAGATTGTTGATATCCTGCTGCA	TGATGATGTTGCACTCTTTGTAAAGCCTA	previous study [2]
KJ07_060	7	20648508	TATACTCTAAACACCCAACGCA	CTTATACTCTAAACACCCAACGCG	CCTCCTTTCACTAGTCACATTTGATCAAT	previous study [2]
KJ07_062	7	21096419	TTACGCCTCTGTGGCTTAAT	GCTTTACGCCTCTGTGGCTTAAC	ACGTATGTGTACCCCCAGACTGAAA	previous study [2]
KJ07_064	7	21842918	ATAGGCACGGCCAGGCCTG	CATAGGCACGGCCAGGCCTA	TGGGCTGCCCAGCAAGGTACAA	previous study [2]
KJ07_066	7	22196332	GTGGAAATCGGCCGACCCTC	GTGGAAATCGGCCGACCCTT	TGTGTACACTACTGGAGAAGAGATCTTT	previous study [2]
KJ07_068	7	22724630	GGATCGTGAACGTTTGTGGTCTG	GGATCGTGAACGTTTGTGGTCTA	GGAGGGGTGAGCTTTCATTTTGCTT	previous study [2]
KJ07_070	7	23967813	ATATTAAGAAACCAACCATATCAAAGCTTAAAA	AAGAAACCAACCATATCAAAGCTTAAAC	GGTTTTACAGGAAATGACTGCCACATATA	previous study [2]
KJ07_072	7	24372338	ACCGGAGGTCCCTCAACTTAAC	CACCGGAGGTCCCTCAACTTAAT	GGTTTTGTGGTTGAGGGACCTCAAA	previous study [2]
KJ07_074	7	24775370	GTTGAAGAAAAATGGAGTGGAAGGGT	GAAGAAAAATGGAGTGGAAGGGC	CACTTGAGCAGCACATCAAGAACCTT	previous study [2]
KJ07_076	7	25132131	AAATGGATATTTGAGCTTCATCTTTCGTAA	GGATATTTGAGCTTCATCTTTCGTAG	CTCCTCGCACCCAGAACACCAA	previous study [2]
KJ07_078	7	25647896	AGGTGAAGTCAATCTATTTGAAAGAGG	AAAAGGTGAAGTCAATCTATTTGAAAGAGA	ACGATACGATCATGTGGAAGGCCTT	previous study [2]
KJ07_080	7	27960534	GATCTCCTAAATTTGAGAGAGCCTCT	ATCTCCTAAATTTGAGAGAGCCTCC	CCCAGCCACACAACCACAACCAA	previous study [2]
KJ07_082	7	28377055	CATTCTTAACCAATAATAACATTCCTCCAAAA	CTTAACCAATAATAACATTCCTCCAAAC	CACACTGTGCTGGTATTAAGCTTTCTTAA	previous study [2]
KJ07_084	7	29318430	CCAGGCATCGCCCAAAAAAA	CTCCAGGCATCGCCCAAAAAAG	ACGGGTTAGCAGCAACGTGGTTTTT	previous study [2]
KJ08_002	8	1044621	GGTGTTCAGAGTTCAGGCACAG	AGGTGTTCAGAGTTCAGGCACAA	GCAGATGTCCTCTGGGATGTAATGTA	previous study [2]
KJ08_004	8	1670756	TCCCTCTGGGTCTGATCCG	CTTCCCTCTGGGTCTGATCCA	GGTATGTACTAACATGTCACCTTTTGCAT	previous study [2]
KJ08_006	8	1880687	CCCTATTTAAAGGACAAGGCCGA	CCCTATTTAAAGGACAAGGCCGG	CAAGTAGATTGTATTCGGGGGTTTAACAA	previous study [2]
KJ08_008	8	2479524	CTGTCCTTCTGGTGGTGTGAAT	CTGTCCTTCTGGTGGTGTGAAG	TTGTGTCATTCTTGGCGATCACTTTCTAA	previous study [2]
KJ08_010	8	2716348	CCTGAATCAAGACCGAGCC	GCTCCTGAATCAAGACCGAGCT	TGTTGGCCGGCGAGAAGTCGAT	previous study [2]
KJ08_012	8	3275444	GCGATAATCGCACGGTTTACCGT	CGATAATCGCACGGTTTACCGC	GATAACCGTGCGAATATCGCGGTTA	previous study [2]
KJ08_014	8	3528585	AGTAATTAAGATTCAGAACTAGCAGTATCA	GTAATTAAGATTCAGAACTAGCAGTATCC	CAACTCGTTGAATTGCATTTTGGTTCTTAA	previous study [2]
KJ08_016	8	3976061	GATTGCTATAGTTAAAGTTCATTTATATGTGT	GCTATAGTTAAAGTTCATTTATATGTGC	GCTAGGGCATCAACTATGTATATGACAAA	previous study [2]
KJ08_018	8	4659092	ACTTCTAGTTTCTTCCTCTTGTGT	CTACTTCTAGTTTCTTCCTCTTGTGC	ACCCCTGAAGAAAAGGAAGAATATGTGAA	previous study [2]
KJ08_020	8	5172167	AAAAATAAACCCTTCCAAAACTTATTTTTCAG	AAAAATAAACCCTTCCAAAACTTATTTTTCAA	CGGGTGTGGCCAAAAGGTTCTGAT	previous study [2]
KJ08_022	8	5601170	GTTAGCAATCACACCGAACAACAGT	AGCAATCACACCGAACAACAGC	CAAATTCGCTGAGGACTTGCTTGGAT	previous study [2]
KJ08_024	8	6068261	AAATTTTTTTAGGAGTTGATGGCACGG	AAATTTTTTTAGGAGTTGATGGCACGC	TTCCCAATGGCCACCTGCTAACTTA	previous study [2]
KJ08_026	8	6404031	GGTCGCAACCATAGGTTCACAG	CGGTCGCAACCATAGGTTCACAA	GCATCACACTTGCATTGCATTTGAAGTTA	previous study [2]
KJ08_028	8	6765057	AGCGTGGGCAACGGCTG	CTAGCGTGGGCAACGGCTC	CCAGCTAGACGAAAGCTACACTACAA	previous study [2]
KJ08_030	8	7263851	TCTAGTGGCTTGATTGTCTAGATATC	AATTTCTAGTGGCTTGATTGTCTAGATATT	GATCAAACTCAACTGATGCAACATTAAGTA	previous study [2]
KJ08_032	8	7686809	TCCTCGTAACTGACAGTTACTCC	CTTCCTCGTAACTGACAGTTACTCT	GTTCGTGCAAGTGCAACCAAGATCAA	previous study [2]
KJ08_034	8	8221891	GTGGACTAGGGTTCCCGATCA	GTGGACTAGGGTTCCCGATCT	GCCCAAATCGTTGGTTATTAGAACCTTT	previous study [2]
KJ08_036	8	8504536	TTTAGGTAAACCGACTAATGTAATGTAAG	CTTTTAGGTAAACCGACTAATGTAATGTAAA	CAACTTCATCGCCCTTTAAGTAATCCAAA	previous study [2]
KJ08_038	8	9004923	AATCTACTGGAAATATTGGATGCTAGC	CAATCTACTGGAAATATTGGATGCTAGT	CCAATTCTTGAGTGTTTCCATTGTAGGTT	previous study [2]
KJ08_040	8	9488704	AGATCTAGTCTTATCATGAGTACAGTTAA	GATCTAGTCTTATCATGAGTACAGTTAG	ATGCATGTAGACGGGAATATAGCTGATTA	previous study [2]
KJ08_042	8	9895025	GTTATTGTAATCGGTTGTGGTTTGCT	GTTATTGTAATCGGTTGTGGTTTGCC	GCGATATAACAATATCGGCCATTGTACAT	previous study [2]
KJ08_044	8	10273969	AGAGCAGGAGCTGTGCCAAACA	GAGCAGGAGCTGTGCCAAACG	AGTAGCTCTGCCAACTCCACTCAAA	previous study [2]
KJ08_046	8	11065511	GAAGGTGACGATGCTGGACC	GAAGGTGACGATGCTGGACG	CGCGTACGTGTCGCCGCCAT	previous study [2]
KJ08_048	8	11369197	CCTACCTTGTGTGCAGTTTGACAT	CTACCTTGTGTGCAGTTTGACAG	GCGGCCCAGAAGAGGGTTTAGTA	previous study [2]
KJ08_050	8	11869322	ATATTACCCAACTGCTGCTCGCTAT	ACCCAACTGCTGCTCGCTAC	TTTTTCCTATGGACAGGCCCGAGAA	previous study [2]
KJ08_052	8	12276749	GTGTCAAATAATCTCATGTTATGCA	CTGTGTCAAATAATCTCATGTTATGCC	ATTGGACTCGAGTTTATGGAGTTTGCTTT	previous study [2]
KJ08_054	8	12784585	GGGAGGTGTGAATCCAATTCCAA	GGGAGGTGTGAATCCAATTCCAC	CCTGGACAATATGGAATGGTTGGATTATT	previous study [2]
KJ08_056	8	13130673	CCATCAAAGTAGGGTCTCATGATGTA	CATCAAAGTAGGGTCTCATGATGTG	ACTCTCCAACTTTATCTCCAGAAGGTATT	previous study [2]
KJ08_058	8	13735599	CTTACTTTCCCCTCTCCTTTCCT	CTTACTTTCCCCTCTCCTTTCCC	AGGTTCCGGCGGCAGATTGGAT	previous study [2]
KJ08_060	8	14184710	GCGGACTCGCAGTGCCTC	GGCGGACTCGCAGTGCCTT	GCCCTGAGTTTGGCTATAATTGGCTT	previous study [2]
KJ08_062	8	14593407	CGACCTGGCACTCGAGGC	GCGACCTGGCACTCGAGGT	GGCTGCTCCGCCACGTCGAT	previous study [2]
KJ08_064	8	14994188	CACATGTCAATCCCTCACCAAAGTT	ACATGTCAATCCCTCACCAAAGTC	GTCTAGTCCGGCCAAACAATGGTTA	previous study [2]
KJ08_066	8	15373920	GCATCAGGTTCGATCTCCGA	GCATCAGGTTCGATCTCCGG	CAAGCCGCCATGACAAGATATACCTT	previous study [2]
KJ08_068	8	15810034	AAAAGCGGAAGAGGTCGAGAAAC	GTAAAAGCGGAAGAGGTCGAGAAAT	TCTTTGTGAGGCCTACATTGGGGTA	previous study [2]
KJ08_070	8	16436301	GGAACAATTGTGCACTTTATATAAGCATA	GGAACAATTGTGCACTTTATATAAGCATC	AGTTCAACGGGGTTGACGGACAATA	previous study [2]
KJ08_072	8	16880843	ACTCAAAACCATGGAACTTGTATATCAATT	CTCAAAACCATGGAACTTGTATATCAATC	CACCGTCACACGGAAGAGTCAAATT	previous study [2]
KJ08_074	8	17642104	AGCATCGAATATATTTTAATAATATGTTTACTC	AGCATCGAATATATTTTAATAATATGTTTACTT	GTCACACTTGTTTAAGTTTGATAAGTTTAA	previous study [2]
KJ08_076	8	18402098	GATTCGATGATCTGTGCCCTCC	AGATTCGATGATCTGTGCCCTCT	GGAGAGTACCAAACCCGTGGTATAA	previous study [2]
KJ08_078	8	18827037	TCAACCGGGAATAGTACGCACA	CAACCGGGAATAGTACGCACG	TAATCACGTGCTAATAGATCGCTCTGTTT	previous study [2]
KJ08_080	8	19333715	TCACTAAGATGTATAATTTTGTGATTTGTTGT	CACTAAGATGTATAATTTTGTGATTTGTTGC	CCAAATACATCACAGATTATACATCTCATA	previous study [2]
KJ08_082	8	19640893	CAGGTGCTCAACTTCAACCCG	ATCAGGTGCTCAACTTCAACCCA	GGACTATACATCCAAGTTGGCTCAGTT	previous study [2]
KJ08_084	8	20090126	GGTGGTACACATGAGCCCTAC	CTGGTGGTACACATGAGCCCTAT	TGTTGCGCGTTTGGGTCAATATTTTCTTT	previous study [2]
KJ08_086	8	20456774	GACCTTAAAATATCACGAATTATGGGC	TGACCTTAAAATATCACGAATTATGGGT	CAACTTTACCAAAATTTGGTAAGATTGAAA	previous study [2]
KJ08_088	8	21039211	CAGACTGCAAGACACAGCGTGTA	AGACTGCAAGACACAGCGTGTG	CACTATTAATACCTAGTCCCACCTATCAT	previous study [2]
KJ08_090	8	26788194	AATCCACCCCTACTTCTCCCC	GAATCCACCCCTACTTCTCCCT	GAGACTCAAACTCCGACCATAACCAA	previous study [2]
KJ08_092	8	27239923	ACAGAAACAATAAGACAAACAGCACAG	ACAGAAACAATAAGACAAACAGCACAA	CGGCACGAATTCTTTTAGTATTCTCACAT	previous study [2]
KJ08_094	8	27604168	ACACTGATCTTACTACTTTTCTTAAAAATGTTA	CACTGATCTTACTACTTTTCTTAAAAATGTTG	GAAGTGCCCGTACGGTTTTTTCATTAAAA	previous study [2]
KJ09_002	9	434420	TATTGCGCAATATAACCAGGGCTAAT	GCGCAATATAACCAGGGCTAAC	TCGGCGCCACCCCCTGGAT	previous study [2]
KJ09_004	9	929479	GTCAGCTATAACAAGATTGAACAGAG	ATGTCAGCTATAACAAGATTGAACAGAA	CACTGAACTATGGGAAAACTATGCAGATA	previous study [2]
KJ09_006	9	1543786	ATATTTTGATATCAAATTTGCTATTTGATA	GCTATATTTTGATATCAAATTTGCTATTTGATC	GTGGCAAAGGGTAATTTGAGCTAAAAGAA	previous study [2]
KJ09_008	9	2371283	ATCTTGATATCTTCTTGTTCATCCATGAT	CTTGATATCTTCTTGTTCATCCATGAC	CATGGCTACCACAGATGCAACCATT	previous study [2]
KJ09_010	9	3043604	CGTCATGGTTTTCTGAGGACGTC	CGTCATGGTTTTCTGAGGACGTT	GCCACTTCCTAAGAGGCGGGAA	previous study [2]
KJ09_012	9	3854200	CCCGATCTCTTTTTCTTTTCTCCTTT	CCCGATCTCTTTTTCTTTTCTCCTTC	GATCGGGAGAAGGAGAAAAAGAAAAAGAT	previous study [2]
KJ09_014	9	4289783	TTGCTCCAAACACCAGGAATT	CTTTGCTCCAAACACCAGGAATG	CATGCACAACTCGTTTGACAACTACATAT	previous study [2]
KJ09_016	9	4962209	AAGACGTGAAGACCACACGACC	AAGACGTGAAGACCACACGACG	CCGTTGAGGGAACCAAGAATGTGAT	previous study [2]
KJ09_018	9	5343850	CACCCCAAAATCACAATAGTCTCAA	CACCCCAAAATCACAATAGTCTCAG	GGGACTAAAGATGATCATTAGTCCTAGTT	previous study [2]
KJ09_020	9	5948910	GTCATCCTTTAGTTAGAGCCGTTCA	CATCCTTTAGTTAGAGCCGTTCG	GATCAACCAAAACCGGCAAACGGAA	previous study [2]
KJ09_022	9	6657081	AAAAAGAGAAAGGTTTAAAATTCAACAAATTCA	AAAAAGAGAAAGGTTTAAAATTCAACAAATTCG	CATATTTGCTTTACATACTATACCTGCGTT	previous study [2]
KJ09_024	9	7356016	AAGTGAGCAAATCTGGCGTAGTGA	GTGAGCAAATCTGGCGTAGTGC	TGAGAAGTAATTGCACACTTGCGTTGTTT	previous study [2]
KJ09_026	9	7841287	GAAGTCTAACGTTATCTCTGAACTTAC	GGAAGTCTAACGTTATCTCTGAACTTAT	GTTATCGAGCGCACGTGACCGTT	previous study [2]
KJ09_028	9	8142400	CCGGGGTTCAAGGAGTTCGT	CCGGGGTTCAAGGAGTTCGG	TCCCCATCCGGCGCCGGAA	previous study [2]
KJ09_030	9	8913296	GCGAGGCCGCTTCAATTTCATGT	CGAGGCCGCTTCAATTTCATGG	TGTCACCATGACATGGCTGATGCAT	previous study [2]
KJ09_032	9	9535013	ACATTTGTTCGTTCACGTTCATTCACA	CATTTGTTCGTTCACGTTCATTCACC	CAACGAACGTGAACGTGAAATGCAATATA	previous study [2]
KJ09_034	9	10115350	AAACGCTTAAGGGGCCACCTG	CAAACGCTTAAGGGGCCACCTA	CGGCTTAAGAGGTCCACCTGCAA	previous study [2]
KJ09_036	9	10788256	GATTTTTCTTGTTTATATTTTATAGGGGGTC	GATTTTTCTTGTTTATATTTTATAGGGGGTT	GCAATTCCGTAGTATGCTGCATTCAAATA	previous study [2]
KJ09_038	9	11240172	CGCTAATCGATATAGCTTTTACGCC	CCGCTAATCGATATAGCTTTTACGCT	CTGATTCTTGGGACGCTAGTTGTTTAAAA	previous study [2]
KJ09_040	9	11653914	ATGGGAGGCACATCAGCACT	ATGGGAGGCACATCAGCACG	CACGATGAAGGCACAGTAAAATCAGTTTT	previous study [2]
KJ09_042	9	12077897	GTCTTGGGCTCTTCTTTGTTTCTA	GTCTTGGGCTCTTCTTTGTTTCTG	TTGGAACTAAACTCGGCCTAGGCTT	previous study [2]
KJ09_044	9	12568549	AGCACAAAAGATCTTCAGACAAGCG	CAGCACAAAAGATCTTCAGACAAGCA	CGATCACTCTCTGAACAAGCTACCTT	previous study [2]
KJ09_046	9	13006983	CCCTGAACTATCGCTGTCGG	ACCCCTGAACTATCGCTGTCGA	GTGAGTGATGTCTGGTTTTCGGGTT	previous study [2]
KJ09_048	9	13439634	CTAACAAACTCTAAGATACCACAAGTA	CTAACAAACTCTAAGATACCACAAGTC	TGCTTGGGCAAAAGTCTGCCGTAAA	previous study [2]
KJ09_050	9	13898873	AATCAAAATCGAAAGAAGAGCTTCGGT	CAAAATCGAAAGAAGAGCTTCGGC	CGAAGCCATCCTCCACCACCAA	previous study [2]
KJ09_052	9	14700805	GTCGACTCTTAGCATTTATTAGAGCAT	CGACTCTTAGCATTTATTAGAGCAG	TTTCCTTTCTTTCACCACCATGCAACAAA	previous study [2]
KJ09_054	9	14978933	GCCCATTTGAATGACATAAGACCATC	GCCCATTTGAATGACATAAGACCATG	TCACAGGCCAGGATCACGCGTT	previous study [2]
KJ09_056	9	15655654	ATGGAGATTTGAATTCAAGATCTTGAGA	GGAGATTTGAATTCAAGATCTTGAGG	GCCTAGTGGTTACAGTGATCTGAGTA	previous study [2]
KJ09_058	9	16152482	CCTAGTACAACTAATAACTTTGTCCAG	CTCCTAGTACAACTAATAACTTTGTCCAA	GATCACATCCCCTCATAGTACAACAAAT	previous study [2]
KJ09_060	9	16377876	ATAAACTTCACATTATCAAGAAAATAGTGCTT	AAACTTCACATTATCAAGAAAATAGTGCTC	GGGAAATGCTAGAATGACTTAAATTGTGAA	previous study [2]
KJ09_062	9	17465569	GGCAGAGGAGGCCGAGAC	CTGGCAGAGGAGGCCGAGAT	CACCATGACGCCCTTCGCCTA	previous study [2]
KJ09_064	9	17872367	CCCGACATCCAGTTAAACGTCTA	CCCGACATCCAGTTAAACGTCTG	CATAGGGCTTGTTTAGTTCACGAAATGAA	previous study [2]
KJ09_066	9	18306435	GAGTTGTAGACGAGCAGTAATATACATA	AGTTGTAGACGAGCAGTAATATACATG	GGTCAAACTTGAACATGTTTGACTTAGTA	previous study [2]
KJ09_068	9	18597901	GGATTTATATATTAAATTGTCAGTTTGTGTAGT	TATATATTAAATTGTCAGTTTGTGTAGC	TATTTGTGCGTAAAATTCTCATCCAGGAAT	previous study [2]
KJ09_070	9	19301504	AATTCCAGGGAAATGATAATCACATTTTTTTTA	AATTCCAGGGAAATGATAATCACATTTTTTTTT	CAACATGCTACTAGAAATGTGGTGATCTT	previous study [2]
KJ09_072	9	19913060	GGAATTGACTAGTGGTTGTAGTGAC	GGGAATTGACTAGTGGTTGTAGTGAT	TTGAACTCAGGACCATAGGGTGCTA	previous study [2]
KJ09_074	9	20317688	GGAGTTTGTTTAGTGGATTTAGATGTATT	GGAGTTTGTTTAGTGGATTTAGATGTATG	GATTGCCACCAGCTAAAACAGTCTCTT	previous study [2]
KJ09_076	9	20688681	CCTCATTCCTCTCCCGCGC	CCCTCATTCCTCTCCCGCGT	CTATTAAGCCCTAGGCCGGGATATT	previous study [2]
KJ09_078	9	21196217	ACAATGTCAACAGTACCCATGATGA	ACAATGTCAACAGTACCCATGATGG	GGCAACGAAAGCTAATGGCTAAATACATT	previous study [2]
KJ09_080	9	21813051	AGGATTTTACAAATCGAACATAATTATCGTTT	TTACAAATCGAACATAATTATCGTTC	CTGACGGTTTGGCGGGACTTATAAA	previous study [2]
KJ09_082	9	22173140	TTCTTTCGCTCCAGCAGCAATGA	CTTTCGCTCCAGCAGCAATGG	GCACAAGCATCTCGTCGTCGGAA	previous study [2]
KJ10_002	10	776977	TGGTTTCATTTTTTACTTCTAAAAGTCCC	GTTGGTTTCATTTTTTACTTCTAAAAGTCCT	GCATGCCGTTAAGCACGGTGGTT	previous study [2]
KJ10_004	10	1637004	GCAATAGTGACGGTGGCGATCT	CAATAGTGACGGTGGCGATCG	CCAAGTCAGCCAAACCACTACCTTA	previous study [2]
KJ10_006	10	2064828	CAAACAAGCAGGGGCGGACCT	AACAAGCAGGGGCGGACCC	GTGCATACGGGGAACCCCTCTT	previous study [2]
KJ10_008	10	2387834	CTCTATTTGGGGAGATTTACCAGC	CTCTATTTGGGGAGATTTACCAGG	CCACTACATATGTGGTTTTCACTACATATT	previous study [2]
KJ10_010	10	3174353	GCCTTCGCCGTTGTGGCTG	GGCCTTCGCCGTTGTGGCTA	GACCTCACATGCCGCGGTTTGAA	previous study [2]
KJ10_012	10	3382280	CATTATGTCTCACGATTTACATACAAACTA	ATGTCTCACGATTTACATACAAACTG	GCAGGGATACATATATGGAGCATTAAATAT	previous study [2]
KJ10_014	10	3833548	GCAAGGACCACATATGTGTTTCCATT	CAAGGACCACATATGTGTTTCCATG	TAAGGAGCAACAATAGATGAACGGACAT	previous study [2]
KJ10_016	10	14158710	ATTTTTCTAGCTTGATAGCCACCCC	CATTTTTCTAGCTTGATAGCCACCCT	CAACTGTCGAAACAAGATTTCGGCAATAA	previous study [2]
KJ10_018	10	14629323	ACACTGGTGGTGGTGATGGCA	CACTGGTGGTGGTGATGGCG	CCCCTCGCCCCTCGTGACTT	previous study [2]
KJ10_020	10	15709065	ATGCAGTAACATGACTACTTTCTGCAT	GCAGTAACATGACTACTTTCTGCAG	CGAGACAAAAATGCTTTTATAACGTTGGTA	previous study [2]
KJ10_022	10	16001680	ATCGTACGTTCGAATACCTACGTAAAA	CGTACGTTCGAATACCTACGTAAAG	CTGTGCCATTAGTTAGTTTTAGCCTATATT	previous study [2]
KJ10_024	10	16700924	AGGTTATAGCCCGTTTGTCGTGA	GGTTATAGCCCGTTTGTCGTGC	TCCTTTCTCTTCGGTTGCCATATTCTTT	previous study [2]
KJ10_026	10	17232520	ATTAATAAAACACCAAATACAATCCTAATGAT	ATTAATAAAACACCAAATACAATCCTAATGAC	ACGACCTGCCCGTTGTACTTCTTTT	previous study [2]
KJ10_028	10	17782820	CATATGAACACAGTAAAAGATGTTAATAGCTA	ATGAACACAGTAAAAGATGTTAATAGCTC	CGTTCGCTGGTGAAGGTACAGTTAT	previous study [2]
KJ10_030	10	18059286	TCAGGACTTATACTTTAAGAATTTATGGAAT	CAGGACTTATACTTTAAGAATTTATGGAAG	GTTTGATAATTGTGGGCAATGAGATGGAA	previous study [2]
KJ10_032	10	18355033	GTATTCAATTTTAGAAGAAATTGAATGCTAAGA	ATTCAATTTTAGAAGAAATTGAATGCTAAGC	CTGAAATGAGGAGTACAAGGTAGTAGTAA	previous study [2]
KJ10_034	10	19212489	TTTAACTCAAGTTTGCTTTGCCCCA	TAACTCAAGTTTGCTTTGCCCCG	CAGGAGGGCGGTGGGCCAA	previous study [2]
KJ10_036	10	19635346	GCGTACGTCGTACGCCGC	GTGCGTACGTCGTACGCCGT	CGGTCCAGGTGATGAGGAGATTATT	previous study [2]
KJ10_038	10	20179492	GGATGAGGCTATTAAGTGTTTTGTTTC	GGATGAGGCTATTAAGTGTTTTGTTTG	CCACCTAAATTCCCATGTCTCCCAA	previous study [2]
KJ10_040	10	20894522	GAATAAAACGAGTGGTCAAACAATACAAAT	AATAAAACGAGTGGTCAAACAATACAAAC	CTCCATCCCCTAATACAAGAGATTTTGAT	previous study [2]
KJ10_042	10	21090119	TAGAGACCCAAAGTTTATATATCCGATTT	GAGACCCAAAGTTTATATATCCGATTC	GGGTCTATAAACTTTAGGTGTATAAACTTT	previous study [2]
KJ10_044	10	21495237	AAGTATGACGGTACCACTAACCC	AGAAGTATGACGGTACCACTAACCT	AGACCGTAGATGGTAAGCCACGATT	previous study [2]
KJ10_046	10	21931430	CCCAGCCTCCGGTCCGAG	CCCAGCCTCCGGTCCGAA	GTAAGGAACGGCCGAAGAGGCAT	previous study [2]
KJ10_048	10	22389675	GTCATCATTATTTCTGAAATTCCTGGAATTA	CATCATTATTTCTGAAATTCCTGGAATTC	TCTGAGGAGATATTTCTCTTCAGACTCTT	previous study [2]
KJ10_050	10	22758731	CGGAAAACAGCCTCAACCATTTCT	GGAAAACAGCCTCAACCATTTCC	CCGACTTTATCATTTCCGATATCGTTTCTA	previous study [2]
KJ11_002	11	624865	GCCATGGTGCTCCTTAACGTACA	CCATGGTGCTCCTTAACGTACG	CCACGGCAAAGTCCCAAGAATCATT	previous study [2]
KJ11_004	11	1080991	AATCTGTATGGTCGTTCCAGTAGGA	CTGTATGGTCGTTCCAGTAGGG	CCCCTCGACTCCTCTTGGTCTT	previous study [2]
KJ11_006	11	2655207	AAATATATGCTAAAAAGTCAACGGCGC	CAAATATATGCTAAAAAGTCAACGGCGT	GTACTCCCCCCGTTTCGAAATGTTT	previous study [2]
KJ11_008	11	3780339	GAATCTATACTGAATCAGAACAGACTCA	AATCTATACTGAATCAGAACAGACTCG	GAGGGAGTATGTGATATAACTAGTGCTA	previous study [2]
KJ11_010	11	4141123	CCTATAGCAATCACTGCGGTGC	ACCTATAGCAATCACTGCGGTGT	GAGAACCCTGCGGCCACGTTA	previous study [2]
KJ11_012	11	4803442	AAGTTGATGCGGGCTACCATTAGA	GTTGATGCGGGCTACCATTAGG	CGGGAAGCTTGTGTGCATAGGATAT	previous study [2]
KJ11_014	11	5207158	CCGGCTAGCTCAGAAGCCTTC	CCGGCTAGCTCAGAAGCCTTT	AACGTGCCAAGCTCAGAGATGACAA	previous study [2]
KJ11_016	11	5675607	TTTTTTTTCCTAGTCAAGTTTGACTAAATTTT	TTTTTTTCCTAGTCAAGTTTGACTAAATTTA	GCAACATCTAAAATACCAAACTAATTTCAT	previous study [2]
KJ11_018	11	6180417	CCACTAACTTCTGGAAATCAGGAC	ATCCACTAACTTCTGGAAATCAGGAT	GCTTTCTTATCCACTTATGACTGGAGATT	previous study [2]
KJ11_020	11	6603547	AATGTATGATCGGTCATCTTAATCACC	GAATGTATGATCGGTCATCTTAATCACT	GCATGCATCAAGCATCTCTCATAAACAAA	previous study [2]
KJ11_022	11	7069824	TCAGATAATTGCACATTCGTCCG	ACTTCAGATAATTGCACATTCGTCCA	TTCACCACTTTGCATAGCGAGCGTT	previous study [2]
KJ11_024	11	7461078	GGATGCCACGTCAGCAAACCAA	GATGCCACGTCAGCAAACCAG	TTCGGTCCCATGGCAGTATGGATAT	previous study [2]
KJ11_026	11	7888490	GTGGAACAGATTGATAATATATTGATAAGTGT	GGAACAGATTGATAATATATTGATAAGTGC	GTATATCTAATCATCATCCCTCACATCATT	previous study [2]
KJ11_028	11	8225301	GAACTCTTTTATTTATTTAATTCGTGTGGACA	GAACTCTTTTATTTATTTAATTCGTGTGGACT	AACTAAGATTTGGCAAATGGACTACAACAA	previous study [2]
KJ11_030	11	9486873	GTCTAGGACTAAATTGATCCTTAAGCA	CTAGGACTAAATTGATCCTTAAGCG	GGGTGAATAACTAATATGATCCTTGAACTT	previous study [2]
KJ11_032	11	9809482	AGCTACAACTGATGATTTACTGTATAG	CTAGCTACAACTGATGATTTACTGTATAC	CGGTATTATTGAGCTGTATACATGTGCTA	previous study [2]
KJ11_034	11	10468333	TGAATTATGCAACAAACGTACGAGA	GAATTATGCAACAAACGTACGAGC	CTTTGATTCAAATGGGCTCTAAAATCATAT	previous study [2]
KJ11_036	11	10934018	GGACTCGTGAGCCTGCCTGAA	GACTCGTGAGCCTGCCTGAG	CAAGCCTAGCCCACCACCCATA	previous study [2]
KJ11_038	11	11356033	AGCCGTGTATTATATTTAATCATTTAGTCATA	GCCGTGTATTATATTTAATCATTTAGTCATG	CGAGCATTATATCCATATAATAGGTTAGAA	previous study [2]
KJ11_040	11	11771216	GTTGGTACCAGGGTATGTGCG	CGTTGGTACCAGGGTATGTGCA	ATCCTTGTCTCCATCTCTTTTACCTCAAT	previous study [2]
KJ11_042	11	12066584	GAGGACTAGGAGCTCCGCG	CGAGGACTAGGAGCTCCGCA	CTAGAAGGTGGAGATGAGCGCCAT	previous study [2]
KJ11_044	11	12747515	GATCACAATAAAGCATAGACTTGTTTATTG	GGATCACAATAAAGCATAGACTTGTTTATTA	CACCATTACGGTGGCACTAAACCAA	previous study [2]
KJ11_046	11	13176854	GTAAAGACAATTGTATTGCTTTGTAAAAATTAT	GTAAAGACAATTGTATTGCTTTGTAAAAATTAC	TAAGTAGCCCCCTAGGGCCATATAA	previous study [2]
KJ11_048	11	13583201	CCATGCCGTTGCTGCTATAGTG	GCCATGCCGTTGCTGCTATAGTA	CGGGATAGCGACGGCTAGGTTT	previous study [2]
KJ11_050	11	14070665	GCATTAATTCAACAAGCGATAGCATTTG	GGCATTAATTCAACAAGCGATAGCATTTA	CCACTAAGCTTACCTGCATATTTGGTAAT	previous study [2]
KJ11_052	11	14468323	TTGAAGTCAGCAGTGTAGCATGTG	GTTTGAAGTCAGCAGTGTAGCATGTA	ATCGTCCAAGAGCTGGAATCCGATT	previous study [2]
KJ11_054	11	14924704	CCACCTATGCATGGGAGTGACAA	CACCTATGCATGGGAGTGACAG	ACATGGAGAAGCGTTTGCCCACTAT	previous study [2]
KJ11_056	11	15350659	ATTTATTAGCTTGATATCATCATCATGCCT	ATTAGCTTGATATCATCATCATGCCG	ATTAGCTTCGGGTATGAACTCATCTACAA	previous study [2]
KJ11_058	11	15638184	ATACAAATAATTTTCTTTGTTGCCACATTCAT	ATACAAATAATTTTCTTTGTTGCCACATTCAA	GAGACTTGGACTAAGGTTGCCTACAT	previous study [2]
KJ11_060	11	16457906	TACACAGCCTTTCCAAATATATCTTTAAC	ACACAGCCTTTCCAAATATATCTTTAAT	TGCGAGGGCTACTCCTAGTTATAATAAAA	previous study [2]
KJ11_062	11	17089696	GACGAAACCCATCGCACTAATCAAT	ACGAAACCCATCGCACTAATCAAC	CAAGTAGGGGTAGCGTCAAGTTCTT	previous study [2]
KJ11_064	11	17886991	AAAGGGTTCTAAATCGGGAGTAAAGAT	AGGGTTCTAAATCGGGAGTAAAGAG	CTCTGCAAGAACGCGTGGAGAAATT	previous study [2]
KJ11_066	11	18287255	AAGGAGCACAAACATTAGGTGTCC	CAAGGAGCACAAACATTAGGTGTCT	CCACATTACATCTAAAGGCAAATTTTGCTA	previous study [2]
KJ11_068	11	18687760	AATGGTCAAAATTAAAAATGTTAAACTTGTTAA	AATGGTCAAAATTAAAAATGTTAAACTTGTTAC	GTCCCACTAGCTGCCAACAATCAAA	previous study [2]
KJ11_070	11	19088213	ATCCCCGTATCTGGATAACGTAGT	CCCCGTATCTGGATAACGTAGG	AATAGTTGCTGTGTTCACCAGTAATCCAA	previous study [2]
KJ11_072	11	19593598	CGCCCTCGTCAGCCTCTCA	GCCCTCGTCAGCCTCTCG	TGGCGGTGCCGATGTTCCTGTA	previous study [2]
KJ11_074	11	20080020	CGTATGAATTAGATATGAATTTTAGAAGTTTTT	CGTATGAATTAGATATGAATTTTAGAAGTTTTG	GACGCCATAAGTAGTATTAATTGCGCAAT	previous study [2]
KJ11_076	11	20457007	GACTTGATTCATCATCAAATGTTCTTTAAGT	ACTTGATTCATCATCAAATGTTCTTTAAGC	CGACCAACGTTTGACCATTCGTATTATTT	previous study [2]
KJ11_078	11	20728080	ATCTAGGACAACCTCTGAGAACTC	CTATCTAGGACAACCTCTGAGAACTT	GAAACGAGGTAAGTGAGTAAGGATTCTT	previous study [2]
KJ11_080	11	21124032	GTTCTGACGGTAACACGTCAGGT	GTTCTGACGGTAACACGTCAGGA	GTCAGAGATAAAGAAAATTCCGTCAGGAA	previous study [2]
KJ11_082	11	21580954	TACTGCATGTATATGTCTTTGTTACTGT	ACTGCATGTATATGTCTTTGTTACTGC	CCTCCACATGCAATAACAGAATGTGTAA	previous study [2]
KJ11_084	11	22091425	TACTTTTTTTTTCAAAAATACAGAAAGACAAT	ACTTTTTTTTTCAAAAATACAGAAAGACAAG	CCTCCCGAACACAATCTAAAGTCCTT	previous study [2]
KJ11_086	11	22495597	CGAGTTCGTGGACTGCCAAGAA	GAGTTCGTGGACTGCCAAGAC	GATCAACTGATGATCAAGGGCTCCTA	previous study [2]
KJ11_088	11	22899600	ACATTAGACTACGTACTGTTCCCG	GACATTAGACTACGTACTGTTCCCA	CCCTCTCACCTTGTGTAAATAAATTTGCAT	previous study [2]
KJ11_090	11	23426303	CCACGAACTGTTTGATAGAATGCCT	CACGAACTGTTTGATAGAATGCCG	AAGGCAGAAGCAAAGGGTCGGTTT	previous study [2]
KJ11_092	11	23754037	GCATTTGCATTCTTCTGAGCCTAT	GCATTTGCATTCTTCTGAGCCTAG	CAAATGCTGTACCACTAAAAGAAGCACTT	previous study [2]
KJ11_094	11	25385168	TGTGCGACCCAACCAATCAA	GCTTGTGCGACCCAACCAATCAT	GAAACTAGACTTGATTATCTTTCCAACCAT	previous study [2]
KJ11_096	11	25557823	GCACTTACCATAAGCTTACATAATACG	GCACTTACCATAAGCTTACATAATACA	CGAATGAGACGGTATTGGAGAAGGTA	previous study [2]
KJ11_098	11	27209749	AAAAGATCATTCATCTAAAATTGATGTTATTAA	AAAAGATCATTCATCTAAAATTGATGTTATTAG	CTTCCACGCAATCTTTAAAATACTACTTTA	previous study [2]
KJ11_100	11	27626227	ATAAATTTACCATTAAATCTGTAGTTTTATACC	ATAAATTTACCATTAAATCTGTAGTTTTATACT	CAGTATCACGTGGATCCCACTGTTT	previous study [2]
KJ11_102	11	28187137	CCCATAAAGAAGCAACTCCTAGCTTT	CCATAAAGAAGCAACTCCTAGCTTC	CCCTTTCTCCACCTCTTTAATTTTGCATT	previous study [2]
KJ11_104	11	28957960	CCATTCCTGTAATGTAACAAACCCA	CCATTCCTGTAATGTAACAAACCCG	GGCAAAGGCCTTTTGTGTGCACAAA	previous study [2]
KJ12_002	12	576240	TTACCCGTAGCAACGCACGGT	ACCCGTAGCAACGCACGGG	CGAAAAAAATCAACCGGAAGCCTTACTTA	previous study [2]
KJ12_004	12	2146459	CAGCACTGTAGCATGTGGCCA	CAGCACTGTAGCATGTGGCCG	CAAATCCTCCAAGTGCTGGAATCCAA	previous study [2]
KJ12_006	12	3580379	CGCCTCTCCTCTCCTC	GCTCGCCTCTCCTCTCCTG	TGTCTCCACACCAAGAACAGCAGAA	previous study [2]
KJ12_008	12	4055380	ACAAACAAAAACTCAAAAAGACAAGTAATATGA	CAAACAAAAACTCAAAAAGACAAGTAATATGG	ATGCCGTACCAAATACTACCTCCGT	previous study [2]
KJ12_010	12	4591704	CACTCCCGTCGTCGCTGTC	CCACTCCCGTCGTCGCTGTT	CAGGGCGGTTCTACTGGCAGTT	previous study [2]
KJ12_012	12	5021887	TGTTTCTTGAAATTAGGTGTGTAAGCT	GTTTCTTGAAATTAGGTGTGTAAGCC	GCATTTGTCTAGATGACACATAAACTGTTT	previous study [2]
KJ12_014	12	5486498	CGGTTGACTGCAAAATCTTTCT	GCTCGGTTGACTGCAAAATCTTTCA	TCGTCTTCTCTGCCAAAGCGATCAA	previous study [2]
KJ12_016	12	5782882	CATAAGGAAAACTTAATTTTTTTGGGGGA	CATAAGGAAAACTTAATTTTTTTGGGGGG	TCCGAGTTGTCATTTTCTTTAAGTCCCTT	previous study [2]
KJ12_018	12	7100606	GGTGCATAGCTTCTCAGTCACG	CGGTGCATAGCTTCTCAGTCACA	CTGTAAGATGCAACCGTCGATCTGAA	previous study [2]
KJ12_020	12	7594657	GAGGAAGATTTCGACCAAAGTCAAAC	GAGGAAGATTTCGACCAAAGTCAAAT	ACCAGTCAAAAGAGGACATACCACTTTAT	previous study [2]
KJ12_022	12	9404639	AAAATGTAGCTCCAAGAGTTGGATCTA	AATGTAGCTCCAAGAGTTGGATCTG	GGAGCTAGGTTCAGTTTGCTCCATA	previous study [2]
KJ12_024	12	9531486	TCTATTAATCAACTCTCATTTACATTTATTTA	CTATTAATCAACTCTCATTTACATTTATTTC	AGTGTGGTTGAGCGTATCCATGTAATATA	previous study [2]
KJ12_026	12	10614915	TGCTACTATGATCGATGATTCCG	CTTGCTACTATGATCGATGATTCCA	ATGTCAATCACCAGAATCACCACATGAAT	previous study [2]
KJ12_028	12	11258678	ATTTGTTTGAACTAGTTTCAATTAGATCAATAA	TGTTTGAACTAGTTTCAATTAGATCAATAT	ATTGCCAGCTACCACACTGGTCAAA	previous study [2]
KJ12_030	12	12418159	AGCTTAGTACACTGCTTAGCTCTA	AGCTTAGTACACTGCTTAGCTCTG	GAAAGGTCCCGTGGTACAATCCAAA	previous study [2]
KJ12_032	12	12810420	CAATGGACCCAGAATTTTCCGGC	CAATGGACCCAGAATTTTCCGGT	CCGACGGTGCGTATTCCAAGCAA	previous study [2]
KJ12_034	12	13273235	ACTAATTTTAGTCCATCTTTATCTATTTGTGT	CTAATTTTAGTCCATCTTTATCTATTTGTGC	CGCAGCGGCGGCGGATGAT	previous study [2]
KJ12_036	12	14173587	AGGATCTTTAGTCCCAGTTGGAGT	AGGATCTTTAGTCCCAGTTGGAGA	ATCCGATCTTTACTCCCGGTTCGTA	previous study [2]
KJ12_038	12	14669321	AGGAGACTTAGAATCAGACGCCT	GGAGACTTAGAATCAGACGCCC	AACGTCAGCAATTTTTGCCAGTTTGGATT	previous study [2]
KJ12_040	12	15190673	CCAATTACAAGAAATCTAACAAATTCATAAAAC	CCAATTACAAGAAATCTAACAAATTCATAAAAG	AGGCAATGCTTGTTTCACTTTGAAGGAAA	previous study [2]
KJ12_042	12	15663475	TGTTATTTGGTTGCCATGCAAATGGA	GTTATTTGGTTGCCATGCAAATGGC	AACTTTAAACATATATGGACCACTGTCTTT	previous study [2]
KJ12_044	12	16097568	CAAACACGACAGCAAGCTCGG	CCAAACACGACAGCAAGCTCGA	ACAGGAACACTTACTCAACCTACTCTTAT	previous study [2]
KJ12_046	12	16697390	TGATGGCATCCTCTACTTACTTAC	ACTTGATGGCATCCTCTACTTACTTAT	GAACATAGTAAGTGGGTAACCATCAAGAA	previous study [2]
KJ12_048	12	17776122	TATCGCCCTCAACGTAACCC	CTTATCGCCCTCAACGTAACCG	GACATCATCACTACGCCAAGAAGGAT	previous study [2]
KJ12_050	12	19555112	GGGGCTACAGAGGCAGAGCA	GGGCTACAGAGGCAGAGCG	CGTCTGTGGTCTCGATATCGGCAA	previous study [2]
KJ12_052	12	19944490	AAGAGGTATCCAGCTTGTCTTAGTG	AAAAGAGGTATCCAGCTTGTCTTAGTA	CCTCGAGATCTGCTAAACGTGACAA	previous study [2]
KJ12_054	12	21117596	GACATTCCACGTGGGCAAGACT	ACATTCCACGTGGGCAAGACG	GGAGTGGTGGGTGGCTGAGAA	previous study [2]
KJ12_056	12	21903642	CCGAAGCCCTTCCAGGCTCTA	CGAAGCCCTTCCAGGCTCTG	TCCAGGGATCCTAGAGAATCGGAT	previous study [2]
KJ12_058	12	22479641	TTTTAACTTCTAAACTCTCCTATAAAATAGC	GTTTTTAACTTCTAAACTCTCCTATAAAATAGT	CAGAAGATTGAAACATGGAGATCTTGTCAA	previous study [2]
KJ12_060	12	23446940	TCGTTAAAGTAATAGTACTACAATTGTTCA	CTTCGTTAAAGTAATAGTACTACAATTGTTCT	CAAAAGGCAAATGCGGATGAACCGAA	previous study [2]
KJ12_062	12	25427169	TTTAAAAAAATATGTACCGTTTAATAGTTTAT	TTAAAAAAATATGTACCGTTTAATAGTTTAG	TTTCCCACACCTTTTCTAACTCACGTTTT	previous study [2]
KJ12_064	12	26066441	CATATAAAACGGACCGTCAAAGTTGG	CATATAAAACGGACCGTCAAAGTTGA	CAGTAAGTTTTACTCCCTCCGTCCTA	previous study [2]
KJ12_066	12	26277111	AAATGACATCAAAGTGAACATGCCCTA	ATGACATCAAAGTGAACATGCCCTG	CCTTTTCATCTCCTTACAACATACTCCTA	previous study [2]
KJ12_068	12	26987977	TTATCAATGAAATGAGACAGAACTTCTT	TATCAATGAAATGAGACAGAACTTCTG	CCTCCAGCCTAACAGCCAGAGTT	previous study [2]
KJ12_070	12	27474449	ACTGCTAGCTAAGCTACGGCT	ACTGCTAGCTAAGCTACGGCG	CTGCCATGGAATGGAAGGAGAAGAT	previous study [2]
Reference
1. Cheon, K.-S.; Baek, J.; Cho, Y.-I.; Jeong, Y.-M.; Lee, Y.-Y.; Oh, J.; Won, Y.J.; Kang, D.-Y.; Oh, H.; Kim, S.L.; et al. Single nucleotide polymorphism (SNP) discovery and kompetitive allele-specific PCR (KASP) marker development with Korean japonica rice varieties. Plant Breed. Biotech. 2018, 6, 391-403, doi:10.9787/PBB.2018.6.4.391.
2. Cheon, K.-S.; Jeong, Y.-M.; Lee, Y.-Y.; Oh, J.; Kang, D.-Y.; Oh, H.; Kim, S.L.; Kim, N.; Lee, E.; Baek, J.; et al. Kompetitive allele-specific PCR marker development and quantitative trait locus mapping for bakanae disease resistance in Korean japonica rice varieties. Plant Breed. Biotech. 2019, 7, 208–219, doi:10.9787/PBB.2019.7.3.208.
