# Supplementary material for: Development of 454 New Kompetitive Allele-Specific PCR (KASP) Markers for Temperate japonica Rice Varieties
Source: Plants (Basel). 2020 Nov 10;9(11):1531. doi: 10.3390/plants9111531 (PMC7698039; doi:10.3390/plants9111531)
Supplement: Supplementary file 1 [file plants-09-01531-s001.zip › Table_S3_15var_genotype.xlsx]

## Sheet: Table S2
Table S3. Genotypic analysis of 15 Korean japonica varieties using KASP markers
	Dongan	Hiami	Hwayeong	Ilpum	Joun	Junam	Giho	Nampyeong	Odae	Saeilmi	Samgwang	Saenuri	Sindongjin	Sodami	Unbong40	Types
KGH01_001	A	A	A	A	B	A	B	A	A	A	A	A	A	A	A	Polymorphism
KGH01_002	A	A	A	A	A	A	A	A	A	A	A	A	A	A	A	Monomorphism
KGH01_003	B	B	A	B	B	A	A	A	A	A	A	A	A	A	A	Polymorphism
KGH01_004	B	B	A	B	B	A	A	A	A	A	A	A	A	A	A	Polymorphism
KGH01_005	B	B	A	B	B	B	A	A	A	A	A	A	A	A	A	Polymorphism
KGH01_006	B	B	A	B	B	B	A	A	A	A	A	A	A	A	A	Polymorphism
KGH01_007	B	B	B	B	B	B	B	B	B	B	B	B	B	B	B	Monomorphism
KGH01_008	A	A	A	H	A	H	H	A	B	A	A	A	B	B	A	Polymorphism
KGH01_009	A	A	A	B	A	B	B	A	B	A	A	A	B	B	A	Polymorphism
KGH01_010	A	A	A	A	A	A	A	A	A	A	B	A	A	A	B	Polymorphism
KGH01_011	A	A	B	A	A	A	A	A	A	A	A	A	A	A	A	Polymorphism
KGH01_012	A	B	A	A	B	A	B	B	B	A	A	B	A	A	B	Polymorphism
KGH01_013	A	B	A	A	B	A	B	-	B	A	A	B	A	A	B	Polymorphism
KGH01_014	A	A	A	A	A	A	A	B	A	A	A	B	A	A	A	Polymorphism
KGH01_015	A	A	A	A	A	A	A	B	A	A	A	B	A	A	A	Polymorphism
KGH01_016	A	A	A	A	A	A	A	B	A	A	A	B	A	A	A	Polymorphism
KGH01_017	A	B	A	A	A	A	A	A	B	A	A	A	A	A	B	Polymorphism
KGH01_018	A	A	A	A	A	A	A	B	A	A	A	B	A	A	A	Polymorphism
KGH01_019	B	B	A	A	A	A	A	A	B	A	A	A	A	A	A	Polymorphism
KGH01_020	A	A	A	A	A	A	A	B	A	B	A	A	A	A	A	Polymorphism
KGH01_022	A	A	A	A	A	A	B	B	A	B	A	A	A	A	A	Polymorphism
KGH01_023	A	A	A	A	A	A	B	B	A	B	A	A	A	A	A	Polymorphism
KGH01_024	A	A	A	B	A	B	A	A	B	A	A	A	A	B	A	Polymorphism
KGH01_025	A	A	A	A	A	A	A	A	B	A	B	A	A	A	B	Polymorphism
KGH02_001	A	B	B	B	B	B	B	B	B	B	B	A	B	B	B	Polymorphism
KGH02_002	B	A	A	A	A	A	A	B	A	A	A	A	A	A	H	Polymorphism
KGH02_003	A	A	A	B	B	B	A	A	B	A	B	A	B	B	A	Polymorphism
KGH02_004	A	A	A	A	A	A	B	A	A	A	A	A	A	A	A	Polymorphism
KGH02_005	A	A	A	A	A	A	B	A	A	A	A	A	A	A	A	Polymorphism
KGH02_006	A	A	A	A	A	A	A	A	A	A	A	A	A	A	A	Monomorphism
KGH02_007	A	A	A	A	A	A	A	A	A	A	A	A	A	A	A	Monomorphism
KGH02_008	B	A	A	B	B	B	A	B	B	B	A	B	B	A	B	Polymorphism
KGH02_009	A	A	A	A	B	A	A	A	A	A	A	A	A	A	A	Polymorphism
KGH02_010	A	A	B	A	B	B	A	A	A	A	A	A	B	A	A	Polymorphism
KGH02_011	A	A	A	A	B	A	A	A	A	A	A	A	A	A	A	Polymorphism
KGH02_012	A	A	A	A	A	A	A	A	A	A	B	A	A	B	B	Polymorphism
KGH02_013	B	A	A	A	A	A	A	B	A	A	A	A	A	A	A	Polymorphism
KGH02_014	B	A	A	A	A	A	A	B	A	A	A	A	A	A	A	Polymorphism
KGH02_015	A	A	A	A	A	A	A	A	A	A	B	A	A	B	B	Polymorphism
KGH02_016	A	A	B	B	A	B	B	A	A	A	B	B	B	B	B	Polymorphism
KGH02_017	A	A	B	B	A	B	B	A	A	A	B	B	B	B	B	Polymorphism
KGH02_018	A	A	A	A	B	A	A	A	B	A	A	A	A	A	A	Polymorphism
KGH02_019	A	A	B	B	A	B	B	A	A	A	A	B	B	A	A	Polymorphism
KGH02_020	A	A	B	B	A	B	B	A	A	A	A	B	B	A	A	Polymorphism
KGH02_021	A	A	B	B	A	B	B	A	A	A	A	B	B	A	A	Polymorphism
KGH02_022	A	A	H	H	A	H	H	A	A	A	A	H	H	A	A	Monomorphism
KGH03_001	B	A	A	A	A	A	A	B	A	A	A	A	A	A	A	Polymorphism
KGH03_002	A	A	A	B	A	A	H	A	A	A	A	A	B	B	B	Polymorphism
KGH03_003	H	H	H	B	H	H	B	H	H	H	H	H	B	B	B	Monomorphism
KGH03_004	A	A	A	B	A	A	B	A	A	A	A	A	B	B	B	Polymorphism
KGH03_005	A	A	A	H	A	A	H	A	A	A	A	A	B	B	B	Polymorphism
KGH03_006	A	A	A	B	A	A	B	A	A	A	A	A	B	B	B	Polymorphism
KGH03_007	B	B	B	B	B	B	B	B	B	B	B	B	B	B	B	Monomorphism
KGH03_008	H	H	H	H	H	A	H	H	B	B	B	B	A	A	B	Polymorphism
KGH03_009	B	B	B	B	B	A	B	B	B	B	B	B	A	A	B	Polymorphism
KGH03_010	A	A	A	B	B	B	A	A	H	A	A	A	H	A	H	Polymorphism
KGH03_011	A	A	A	A	A	A	A	A	B	A	A	A	A	A	A	Polymorphism
KGH04_001	B	A	B	B	B	B	B	B	A	B	A	B	B	A	B	Polymorphism
KGH04_002	A	A	A	A	A	A	A	A	A	A	A	A	A	A	A	Monomorphism
KGH04_003	B	A	A	B	B	A	B	B	A	B	A	B	A	A	A	Polymorphism
KGH04_004	H	A	A	H	H	A	H	H	A	H	A	H	A	A	A	Monomorphism
KGH04_005	-	A	A	A	A	A	-	A	A	-	A	A	A	A	A	Monomorphism
KGH04_006	A	A	A	A	A	A	A	A	A	A	A	A	A	A	A	Monomorphism
KGH04_007	B	A	A	B	B	A	B	B	B	B	B	B	B	A	A	Polymorphism
KGH04_008	B	A	A	B	B	A	B	B	B	B	B	B	B	A	A	Polymorphism
KGH04_009	B	H	H	B	B	H	B	B	B	B	B	B	B	A	A	Polymorphism
KGH04_010	H	H	H	H	H	H	H	H	H	H	H	A	H	H	A	Monomorphism
KGH04_011	B	B	B	A	B	B	B	B	B	B	B	A	A	B	A	Polymorphism
KGH04_012	A	A	A	B	A	A	B	A	B	A	A	A	B	A	A	Polymorphism
KGH04_013	H	A	A	A	A	A	A	A	A	B	A	A	A	A	A	Polymorphism
KGH04_014	A	A	A	A	B	A	A	A	B	A	A	B	A	A	A	Polymorphism
KGH04_015	A	A	A	A	B	A	A	A	H	A	A	H	A	H	A	Polymorphism
KGH04_016	A	B	A	A	A	A	A	A	A	A	A	A	A	A	A	Polymorphism
KGH04_017	A	H	A	A	A	A	A	A	A	A	A	A	A	A	A	Monomorphism
KGH04_018	A	A	A	A	A	A	A	A	A	A	A	A	A	A	A	Monomorphism
KGH04_019	A	B	A	A	A	A	A	A	A	A	A	A	A	A	A	Polymorphism
KGH04_020	A	B	A	A	A	A	A	A	A	A	A	A	A	A	A	Polymorphism
KGH04_021	A	B	A	A	A	A	A	A	A	A	A	A	A	A	A	Polymorphism
KGH04_022	A	B	A	A	A	A	A	A	A	A	A	A	A	A	A	Polymorphism
KGH04_023	A	A	A	A	A	B	A	A	A	A	A	A	A	B	A	Polymorphism
KGH04_024	H	H	H	H	H	H	H	H	H	B	H	H	H	H	H	Monomorphism
KGH04_025	A	B	A	A	A	A	A	A	A	B	A	A	A	A	A	Polymorphism
KGH04_026	A	A	A	A	H	A	A	A	A	A	A	B	A	A	A	Polymorphism
KGH04_027	A	B	A	A	A	A	A	A	A	A	A	B	A	A	A	Polymorphism
KGH04_028	A	B	A	A	A	A	A	A	A	A	A	A	A	A	A	Polymorphism
KGH04_029	A	B	A	A	A	A	A	A	A	A	A	A	A	A	A	Polymorphism
KGH04_030	A	B	A	A	B	A	A	A	A	A	A	A	A	A	A	Polymorphism
KGH04_031	A	B	A	A	A	A	A	A	A	A	A	A	A	A	A	Polymorphism
KGH05_001	H	A	H	H	H	H	H	H	-	H	-	H	H	H	H	Monomorphism
KGH05_002	H	H	H	H	H	H	H	H	A	A	A	A	A	A	A	Monomorphism
KGH05_003	H	A	H	H	H	H	H	H	-	H	-	H	H	H	H	Monomorphism
KGH05_004	A	A	A	A	A	A	A	A	A	A	A	A	A	A	A	Monomorphism
KGH05_005	A	A	A	A	A	A	A	B	A	A	A	A	A	A	A	Polymorphism
KGH06_001	A	A	B	B	A	B	B	A	A	A	A	A	A	A	A	Polymorphism
KGH06_002	A	A	B	B	A	B	B	A	A	B	B	A	B	B	A	Polymorphism
KGH06_003	A	A	B	A	B	A	B	A	B	A	B	B	A	A	B	Polymorphism
KGH06_004	A	A	A	A	A	A	A	A	H	A	A	A	H	A	A	Monomorphism
KGH06_005	A	A	A	A	A	A	A	A	B	A	A	A	A	A	A	Polymorphism
KGH06_006	A	A	A	A	A	A	A	A	H	A	A	A	A	A	A	Monomorphism
KGH06_007	A	A	A	A	A	A	A	A	B	A	A	A	A	A	A	Polymorphism
KGH06_008	A	A	A	A	A	A	A	A	B	A	A	A	A	A	A	Polymorphism
KGH06_009	A	A	A	A	A	A	A	A	B	A	A	A	A	A	A	Polymorphism
KGH06_010	A	A	A	A	A	A	A	A	B	A	A	A	A	A	B	Polymorphism
KGH06_011	A	A	A	A	A	A	A	B	A	A	A	A	A	B	A	Polymorphism
KGH06_012	A	A	A	A	A	A	A	B	A	A	A	A	A	B	A	Polymorphism
KGH06_013	A	A	A	A	A	A	A	B	A	A	A	A	A	B	A	Polymorphism
KGH06_014	A	A	A	A	A	A	A	A	A	A	A	A	A	A	A	Monomorphism
KGH06_015	A	A	A	A	A	A	A	B	A	A	A	A	A	B	A	Polymorphism
KGH06_016	A	A	A	A	A	A	A	A	A	A	A	A	A	A	A	Monomorphism
KGH06_017	A	A	A	A	A	A	A	B	A	A	A	A	A	B	A	Polymorphism
KGH06_018	A	A	A	A	A	A	A	B	A	A	A	A	A	B	A	Polymorphism
KGH06_019	A	A	A	A	A	A	A	B	A	A	A	A	A	B	A	Polymorphism
KGH06_020	A	A	A	A	A	A	A	B	A	A	A	A	A	B	A	Polymorphism
KGH06_021	A	A	A	A	A	A	A	H	A	A	A	A	A	B	A	Polymorphism
KGH06_022	A	A	A	A	A	A	A	B	A	A	A	A	A	H	A	Polymorphism
KGH06_023	A	A	A	A	A	A	A	B	A	A	A	A	A	B	A	Polymorphism
KGH06_024	A	A	A	A	A	A	A	B	A	A	A	A	A	B	A	Polymorphism
KGH06_025	A	A	A	A	A	A	A	H	A	A	A	A	A	A	A	Monomorphism
KGH06_026	A	A	A	A	B	A	A	A	A	A	A	A	A	A	A	Polymorphism
KGH07_001	A	A	B	B	A	B	B	H	H	H	A	H	H	A	A	Polymorphism
KGH07_002	H	H	A	A	H	A	A	H	A	A	A	A	A	A	A	Monomorphism
KGH07_003	A	B	B	B	B	B	B	A	B	A	A	B	B	B	B	Polymorphism
KGH07_004	A	A	B	B	A	A	B	A	A	A	A	B	B	B	A	Polymorphism
KGH07_005	A	B	B	B	B	A	B	B	A	B	A	B	B	B	A	Polymorphism
KGH07_006	A	B	A	A	A	B	A	B	A	B	A	A	A	A	A	Polymorphism
KGH07_007	B	B	A	A	A	A	A	A	A	A	A	A	A	A	A	Polymorphism
KGH07_008	A	A	B	A	A	B	A	A	A	B	A	A	B	B	A	Polymorphism
KGH07_009	A	A	B	A	A	B	A	A	A	B	A	A	B	B	A	Polymorphism
KGH07_010	A	A	A	A	B	A	B	B	A	A	A	A	A	A	A	Polymorphism
KGH07_011	A	A	B	A	A	B	A	A	A	B	A	A	B	B	A	Polymorphism
KGH07_012	A	A	H	A	A	B	A	A	A	B	A	A	B	B	A	Polymorphism
KGH07_013	A	A	A	A	A	A	A	A	B	A	A	A	A	A	A	Polymorphism
KGH07_014	A	A	H	A	A	H	A	A	A	A	A	H	H	A	A	Monomorphism
KGH07_015	A	A	B	A	A	B	A	A	A	A	A	B	B	A	A	Polymorphism
KGH07_016	A	A	B	A	A	B	A	A	A	A	A	B	B	B	A	Polymorphism
KGH07_017	A	A	B	A	A	A	A	A	A	A	A	A	B	B	A	Polymorphism
KGH08_001	A	A	A	B	A	A	A	A	A	A	A	A	A	A	A	Polymorphism
KGH08_002	B	A	A	B	B	A	A	A	B	A	A	A	A	B	B	Polymorphism
KGH08_003	B	B	A	B	A	A	A	B	A	B	B	A	B	B	A	Polymorphism
KGH08_004	A	A	A	A	A	A	A	B	A	A	A	A	A	A	A	Polymorphism
KGH08_005	A	A	A	B	B	A	A	B	B	A	A	B	A	A	A	Polymorphism
KGH08_006	A	A	B	A	A	B	A	A	A	A	B	A	B	A	B	Polymorphism
KGH08_007	A	A	A	A	A	A	A	A	A	A	H	A	H	A	B	Polymorphism
KGH08_008	A	A	A	A	B	A	A	A	B	A	A	A	A	A	A	Polymorphism
KGH08_009	A	A	B	A	A	B	A	A	A	A	B	A	B	A	B	Polymorphism
KGH08_010	A	A	B	B	A	B	A	B	A	B	H	A	B	B	B	Polymorphism
KGH08_011	A	A	A	B	A	A	A	B	A	B	A	A	A	B	A	Polymorphism
KGH08_012	A	A	B	A	A	B	A	A	A	A	B	A	B	A	B	Polymorphism
KGH08_013	A	A	B	B	A	B	A	B	A	B	B	A	B	B	B	Polymorphism
KGH08_014	A	A	A	A	A	A	A	A	A	A	A	A	A	A	A	Monomorphism
KGH08_015	A	A	H	A	A	B	A	A	A	A	B	A	B	A	B	Polymorphism
KGH08_016	A	A	-	-	A	B	A	-	A	H	B	A	B	A	B	Polymorphism
KGH08_017	A	A	A	A	A	A	A	A	A	A	A	A	A	A	A	Monomorphism
KGH08_018	H	H	H	H	H	H	H	H	H	H	H	H	H	H	H	Monomorphism
KGH08_019	A	A	B	A	A	B	A	A	A	A	B	A	B	A	B	Polymorphism
KGH08_020	A	A	B	A	A	B	A	A	A	A	B	A	B	A	B	Polymorphism
KGH08_021	A	A	H	A	A	B	A	A	A	A	A	A	B	A	-	Polymorphism
KGH08_022	A	A	B	A	A	B	A	A	A	A	B	A	B	A	B	Polymorphism
KGH08_023	A	A	B	A	A	B	A	A	A	A	B	A	B	A	B	Polymorphism
KGH08_024	A	A	B	A	A	B	A	A	A	A	B	A	B	A	B	Polymorphism
KGH08_025	A	A	B	A	A	B	A	A	A	A	B	A	B	A	B	Polymorphism
KGH08_026	B	A	B	B	A	B	A	B	A	A	A	A	A	A	A	Polymorphism
KGH08_027	A	A	B	A	A	B	A	A	A	A	B	A	B	A	B	Polymorphism
KGH08_028	A	A	A	A	A	A	A	A	A	A	A	A	A	A	A	Monomorphism
KGH08_029	A	A	B	A	A	B	A	A	A	A	H	A	H	A	H	Polymorphism
KGH08_030	A	A	B	A	A	B	A	A	A	A	B	A	B	A	B	Polymorphism
KGH08_031	A	A	B	A	A	B	A	A	A	A	B	A	B	A	B	Polymorphism
KGH08_032	A	A	B	A	A	B	A	A	A	A	B	A	B	A	B	Polymorphism
KGH08_033	A	A	B	A	A	B	A	A	A	A	B	A	B	A	B	Polymorphism
KGH08_034	A	A	B	A	A	B	A	A	A	A	B	A	B	A	B	Polymorphism
KGH08_035	A	A	H	A	A	H	A	A	A	A	H	A	H	H	H	Monomorphism
KGH08_036	A	A	B	A	A	B	A	A	A	A	B	A	B	B	B	Polymorphism
KGH08_037	A	A	B	A	A	B	A	A	A	A	B	A	B	B	B	Polymorphism
KGH08_038	A	A	B	A	A	B	A	A	A	A	B	A	B	B	B	Polymorphism
KGH08_039	A	A	A	A	A	A	A	A	A	A	A	A	A	A	A	Monomorphism
KGH08_040	A	A	B	A	A	B	A	A	A	A	B	A	B	B	B	Polymorphism
KGH09_001	A	B	A	A	B	A	A	A	B	A	B	A	A	A	B	Polymorphism
KGH09_002	H	B	H	H	B	H	H	H	B	A	B	A	A	A	B	Polymorphism
KGH09_003	A	A	A	B	A	A	B	A	A	B	A	A	A	A	A	Polymorphism
KGH09_004	A	A	A	B	A	A	B	A	A	B	A	A	A	A	A	Polymorphism
KGH09_005	A	A	A	A	A	A	A	A	H	A	A	A	A	A	A	Monomorphism
KGH09_006	A	B	A	B	B	A	A	B	A	A	A	A	A	H	H	Polymorphism
KGH09_007	A	B	A	B	B	A	A	B	A	A	A	A	A	H	H	Polymorphism
KGH09_008	A	A	A	A	A	A	A	A	A	A	A	A	A	A	A	Monomorphism
KGH09_009	A	A	A	A	A	A	B	A	A	A	A	A	A	A	A	Polymorphism
KGH09_010	A	B	A	-	A	A	B	A	A	A	A	A	B	B	B	Polymorphism
KGH09_011	A	B	A	B	B	A	A	A	A	A	A	A	B	B	B	Polymorphism
KGH09_012	A	-	B	-	-	B	A	A	A	A	B	A	A	A	A	Polymorphism
KGH09_013	A	A	A	A	A	A	B	A	A	A	A	A	A	A	A	Polymorphism
KGH09_014	A	A	A	A	A	A	B	A	A	A	A	A	A	A	A	Polymorphism
KGH09_015	A	A	A	A	A	A	B	A	A	A	A	A	A	A	A	Polymorphism
KGH09_016	A	A	A	A	A	A	B	A	A	A	A	A	A	A	A	Polymorphism
KGH09_017	A	A	A	A	A	A	B	A	A	A	A	A	A	A	A	Polymorphism
KGH09_018	A	A	A	A	A	A	B	A	A	A	A	A	A	A	A	Polymorphism
KGH09_019	A	A	A	A	A	A	B	A	A	A	A	A	A	A	A	Polymorphism
KGH09_020	B	B	B	B	A	B	B	B	A	B	B	B	B	A	B	Polymorphism
KGH09_021	B	A	A	A	A	A	A	A	A	A	A	B	A	A	A	Polymorphism
KGH10_001	A	A	A	A	A	A	A	A	A	B	A	B	B	A	B	Polymorphism
KGH10_002	A	A	A	A	A	A	A	A	A	H	A	H	H	A	H	Monomorphism
KGH10_003	A	A	A	A	A	A	A	A	A	B	A	B	B	A	B	Polymorphism
KGH10_004	B	B	B	B	B	B	B	B	B	A	B	A	A	B	A	Polymorphism
KGH10_005	H	A	A	A	A	A	A	A	A	H	A	H	H	A	H	Monomorphism
KGH10_006	A	B	B	A	A	A	A	B	B	A	A	A	A	B	A	Polymorphism
KGH10_007	B	A	A	A	A	A	A	A	A	B	A	B	B	A	B	Polymorphism
KGH10_008	B	A	A	A	A	A	A	A	A	B	A	B	B	A	B	Polymorphism
KGH10_009	B	A	A	A	B	B	A	A	A	B	B	B	B	A	B	Polymorphism
KGH10_010	B	A	A	A	A	A	A	A	A	B	-	B	B	A	B	Polymorphism
KGH10_011	A	B	A	A	A	A	A	A	A	A	A	A	A	A	A	Polymorphism
KGH10_012	A	B	A	A	A	A	A	A	A	A	A	A	A	A	A	Polymorphism
KGH10_013	A	B	A	A	A	A	A	A	A	A	A	A	A	A	A	Polymorphism
KGH10_014	A	B	A	A	A	A	A	A	A	A	A	A	A	A	A	Polymorphism
KGH10_015	B	A	B	B	B	B	B	B	B	B	A	B	B	B	B	Polymorphism
KGH10_016	A	B	A	A	A	A	A	A	A	A	A	A	A	A	A	Polymorphism
KGH10_017	A	B	A	A	A	A	A	A	A	A	A	A	A	A	A	Polymorphism
KGH10_018	A	B	A	A	A	A	A	A	A	A	A	A	A	A	A	Polymorphism
KGH10_019	A	-	A	A	A	A	A	A	A	A	A	A	A	A	A	Monomorphism
KGH10_020	A	B	A	A	A	A	A	A	A	A	A	A	A	A	A	Polymorphism
KGH10_021	H	H	H	H	H	H	H	H	A	A	A	A	A	A	A	Monomorphism
KGH10_022	A	-	A	A	A	A	A	A	A	A	A	A	A	A	A	Monomorphism
KGH10_023	A	B	A	A	A	A	A	A	A	A	A	A	A	A	A	Polymorphism
KGH10_024	A	B	A	A	A	A	A	A	A	A	A	A	A	A	A	Polymorphism
KGH10_025	A	B	A	A	A	A	A	A	A	A	A	A	A	A	A	Polymorphism
KGH10_026	A	B	A	A	A	A	A	A	A	A	A	A	A	A	A	Polymorphism
KGH10_027	A	A	A	B	B	B	A	A	A	A	A	B	B	B	A	Polymorphism
KGH10_028	A	A	A	B	B	B	A	A	A	A	A	B	B	B	A	Polymorphism
KGH10_029	H	H	H	H	H	H	H	H	H	H	B	H	H	H	H	Monomorphism
KGH10_030	B	B	B	A	A	B	A	A	B	B	B	B	B	B	A	Polymorphism
KGH10_031	A	B	A	A	A	A	A	A	A	A	A	A	A	A	A	Polymorphism
KGH10_032	A	H	A	A	A	A	A	A	A	A	A	A	A	A	A	Monomorphism
KGH11_001	A	A	A	A	A	A	A	A	H	A	A	A	A	A	A	Monomorphism
KGH11_002	A	A	A	A	A	A	A	A	A	A	A	A	A	A	A	Monomorphism
KGH11_003	A	A	A	A	A	A	A	B	A	A	A	A	A	A	A	Polymorphism
KGH11_004	A	A	A	A	A	A	A	-	A	A	A	A	A	A	A	Monomorphism
KGH11_005	A	A	A	A	A	A	A	B	A	A	A	A	A	A	A	Polymorphism
KGH11_006	A	A	A	A	A	A	A	A	A	A	A	A	A	A	A	Monomorphism
KGH11_007	A	A	A	A	A	A	A	A	A	A	A	A	A	A	A	Monomorphism
KGH11_008	A	A	A	A	A	A	A	B	A	A	A	B	A	A	A	Polymorphism
KGH11_009	A	A	A	A	A	A	A	A	A	A	A	A	A	A	A	Monomorphism
KGH11_010	A	A	A	A	A	A	A	B	A	A	A	B	A	A	A	Polymorphism
KGH11_011	B	A	A	B	B	A	B	B	B	B	A	B	A	B	A	Polymorphism
KGH11_012	A	A	A	A	A	A	A	B	A	A	A	H	A	A	A	Polymorphism
KGH11_013	A	A	A	A	A	A	A	H	A	A	A	B	A	A	A	Polymorphism
KGH11_014	A	A	A	A	A	A	A	B	A	A	A	B	A	A	A	Polymorphism
KGH11_015	A	A	A	A	A	A	A	B	A	A	A	B	A	A	A	Polymorphism
KGH11_016	A	A	A	A	A	A	A	B	A	A	A	B	A	A	A	Polymorphism
KGH11_017	A	A	A	A	A	A	A	B	A	A	A	B	A	A	A	Polymorphism
KGH11_018	A	A	A	B	B	A	B	A	B	B	B	A	A	A	A	Polymorphism
KGH11_019	B	A	A	B	B	A	B	A	B	A	B	A	A	A	A	Polymorphism
KGH11_020	A	H	H	A	A	H	A	H	A	H	A	H	H	H	H	Monomorphism
KGH11_021	A	H	H	A	A	H	A	H	A	B	A	B	B	B	B	Polymorphism
KGH11_022	A	A	B	A	A	B	A	A	A	H	A	H	H	H	H	Polymorphism
KGH11_023	A	A	B	A	A	B	A	A	A	B	A	B	B	B	B	Polymorphism
KGH11_024	A	A	B	A	A	B	A	A	A	B	A	B	B	B	B	Polymorphism
KGH11_025	A	A	B	A	A	B	A	A	A	B	A	B	B	B	B	Polymorphism
KGH11_026	H	H	B	H	H	B	H	H	B	B	B	B	B	B	B	Monomorphism
KGH11_027	A	A	H	A	A	H	A	A	A	H	A	H	H	H	H	Monomorphism
KGH11_028	A	A	B	A	A	B	A	A	A	B	A	B	B	B	B	Polymorphism
KGH11_029	A	A	B	A	A	B	A	A	A	B	A	B	B	B	B	Polymorphism
KGH11_030	A	A	B	A	A	B	A	A	A	B	A	B	B	B	B	Polymorphism
KGH11_031	A	A	B	A	A	B	A	A	A	B	A	B	B	B	B	Polymorphism
KGH11_032	A	A	B	A	A	B	A	A	A	B	A	B	B	B	B	Polymorphism
KGH11_033	A	A	B	A	A	B	A	A	A	B	A	B	B	B	B	Polymorphism
KGH11_034	A	A	B	A	A	B	A	A	H	B	H	B	B	B	B	Polymorphism
KGH11_035	A	A	A	B	A	A	B	A	H	H	B	H	H	H	H	Polymorphism
KGH11_036	B	B	B	A	A	B	A	B	A	B	B	B	B	B	B	Polymorphism
KGH11_037	B	B	B	A	A	B	A	B	A	B	B	B	B	B	B	Polymorphism
KGH11_038	B	H	B	A	A	B	A	B	A	-	-	-	-	-	-	Polymorphism
KGH11_039	B	B	A	A	A	A	A	B	A	A	A	B	A	A	A	Polymorphism
KGH11_040	B	B	A	A	A	A	A	B	A	A	A	B	A	A	A	Polymorphism
KGH11_041	B	B	A	A	A	A	A	A	A	A	A	B	A	A	A	Polymorphism
KGH11_042	A	A	A	A	A	A	A	B	A	A	A	A	A	A	A	Polymorphism
KGH11_043	A	A	A	A	A	A	A	A	A	A	A	A	A	A	A	Monomorphism
KGH11_044	A	A	B	B	B	B	B	A	A	B	B	A	B	B	B	Polymorphism
KGH11_045	A	A	A	-	-	-	-	A	A	-	A	A	-	-	-	Monomorphism
KGH11_046	A	A	A	A	A	A	A	B	A	A	A	-	A	A	A	Polymorphism
KGH11_047	-	-	A	A	A	A	A	A	A	A	A	A	A	A	A	Monomorphism
KGH11_048	A	A	A	A	A	A	A	H	A	A	A	A	A	A	A	Monomorphism
KGH11_049	A	A	A	A	A	A	A	B	A	A	A	A	A	A	A	Polymorphism
KGH11_050	A	A	A	A	A	A	A	A	B	A	A	A	A	A	A	Polymorphism
KGH11_051	A	H	A	A	A	A	A	A	A	A	A	A	A	A	A	Monomorphism
KGH11_052	A	A	A	B	B	A	B	A	A	A	A	A	B	B	A	Polymorphism
KGH11_053	A	B	B	A	A	B	A	-	A	A	A	A	A	A	A	Polymorphism
KGH11_054	A	A	A	A	A	A	A	H	A	A	A	A	A	A	A	Monomorphism
KGH11_055	A	-	-	A	A	-	A	-	A	-	-	A	A	A	-	Monomorphism
KGH11_056	A	B	B	A	A	B	A	B	A	B	B	B	B	A	B	Polymorphism
KGH11_057	A	B	B	A	A	B	A	B	A	B	B	B	B	A	B	Polymorphism
KGH11_058	A	B	B	A	A	B	A	B	A	B	B	B	B	A	B	Polymorphism
KGH11_059	A	B	B	A	A	B	A	A	A	B	B	B	B	A	B	Polymorphism
KGH11_060	A	B	B	A	A	B	A	-	A	B	B	B	B	A	B	Polymorphism
KGH11_061	A	H	H	A	A	H	A	A	A	H	H	H	H	A	H	Monomorphism
KGH11_062	A	B	B	A	A	B	A	B	A	H	H	H	H	A	H	Polymorphism
KGH11_063	A	B	B	A	A	B	A	A	A	B	B	B	B	A	B	Polymorphism
KGH11_064	A	A	A	A	A	A	A	B	A	A	A	A	A	A	A	Polymorphism
KGH11_065	A	B	B	A	A	B	A	B	A	B	B	B	B	A	B	Polymorphism
KGH11_066	A	A	A	A	A	A	A	B	A	A	A	A	A	A	A	Polymorphism
KGH11_067	A	B	B	A	A	B	A	A	A	B	B	B	B	A	B	Polymorphism
KGH11_068	A	A	-	A	A	-	A	-	A	-	A	-	-	-	-	Monomorphism
KGH11_069	A	B	B	A	A	B	A	B	A	B	B	B	B	B	B	Polymorphism
KGH11_070	A	A	B	A	A	B	A	B	A	B	B	B	B	B	B	Polymorphism
KGH11_071	A	A	B	A	A	B	A	B	A	B	B	B	B	B	B	Polymorphism
KGH11_072	A	A	A	A	A	A	A	A	A	A	A	A	A	A	A	Monomorphism
KGH11_073	A	A	A	A	A	A	A	B	A	A	A	A	A	A	A	Polymorphism
KGH11_074	A	A	A	A	A	A	A	A	A	A	A	A	A	A	A	Monomorphism
KGH11_075	A	A	B	A	A	B	A	B	A	B	B	B	B	B	B	Polymorphism
KGH11_076	A	A	B	A	-	B	-	B	A	B	B	B	B	B	B	Polymorphism
KGH11_077	A	A	B	A	A	B	A	B	A	B	B	B	B	B	B	Polymorphism
KGH11_078	A	A	A	A	A	A	A	B	A	A	A	A	A	A	A	Polymorphism
KGH11_079	A	A	A	A	A	A	A	-	A	A	A	A	A	A	A	Monomorphism
KGH11_080	A	A	A	A	A	A	-	A	A	A	A	A	A	A	B	Polymorphism
KGH11_081	H	A	A	A	A	A	A	A	A	A	A	A	A	A	H	Monomorphism
KGH11_082	B	A	A	A	A	A	A	B	A	A	A	A	A	A	B	Polymorphism
KGH11_083	A	A	B	B	B	B	B	A	B	B	B	B	B	B	A	Polymorphism
KGH11_084	H	A	A	A	A	A	A	H	A	A	A	A	A	A	H	Monomorphism
KGH11_085	A	A	A	A	A	A	B	A	A	A	A	A	A	A	A	Polymorphism
KGH11_086	A	A	H	H	H	H	A	A	H	H	H	H	H	H	A	Monomorphism
KGH11_087	B	A	A	A	A	A	A	B	A	A	A	A	A	A	B	Polymorphism
KGH11_088	A	A	A	A	A	A	A	A	A	A	A	A	A	A	A	Monomorphism
KGH11_089	B	A	A	B	B	A	-	-	B	A	A	A	A	A	-	Polymorphism
KGH11_090	B	A	A	H	H	A	A	B	H	A	A	A	A	A	B	Polymorphism
KGH11_091	A	A	A	A	A	A	B	A	A	A	A	A	A	A	A	Polymorphism
KGH11_092	-	A	B	-	-	B	B	-	H	B	B	B	B	B	H	Polymorphism
KGH11_093	A	A	A	A	A	A	B	A	A	A	A	A	A	A	A	Polymorphism
KGH11_094	B	A	A	-	-	-	A	B	B	A	A	A	A	A	B	Polymorphism
KGH11_095	-	A	A	-	-	-	A	-	-	-	-	-	-	-	-	Monomorphism
KGH11_096	-	-	-	-	-	-	-	-	-	-	-	-	-	-	-	No amplication
KGH11_097	A	A	A	B	B	A	A	A	B	A	A	A	A	A	A	Polymorphism
KGH11_098	B	A	A	A	A	A	B	B	A	A	A	A	A	A	H	Polymorphism
KGH11_099	A	A	A	H	H	A	A	A	A	A	A	A	A	A	A	Monomorphism
KGH11_100	B	A	A	-	-	-	A	B	B	-	-	-	B	B	B	Polymorphism
KGH12_001	A	H	A	A	A	A	A	A	A	A	A	A	A	A	A	Monomorphism
KGH12_002	A	A	H	H	A	H	H	A	H	A	H	H	H	H	A	Monomorphism
KGH12_003	A	A	A	A	A	A	A	A	-	A	A	A	-	B	-	Polymorphism
KGH12_004	B	B	B	B	B	B	B	B	B	A	B	B	B	B	A	Polymorphism
KGH12_005	A	A	B	B	A	B	B	A	B	A	B	B	B	B	A	Polymorphism
KGH12_006	A	A	A	A	B	A	A	B	A	A	A	A	A	A	B	Polymorphism
KGH12_007	B	A	A	A	A	A	A	A	A	A	A	A	A	A	A	Polymorphism
KGH12_008	B	A	A	A	A	A	A	A	A	B	A	A	A	A	A	Polymorphism
KGH12_009	A	B	B	B	B	B	B	B	B	A	B	B	B	B	B	Polymorphism
KGH12_010	A	B	B	B	B	B	B	B	B	A	B	B	B	B	B	Polymorphism
KGH12_011	A	B	B	B	B	B	B	B	B	A	B	B	B	B	B	Polymorphism
KGH12_012	B	A	A	A	B	A	B	A	A	B	A	A	A	A	A	Polymorphism
KGH12_013	B	A	A	A	B	A	B	A	A	B	A	A	A	A	A	Polymorphism
KGH12_014	A	A	A	A	A	A	A	A	A	-	A	A	A	A	A	Monomorphism
KGH12_015	B	A	A	A	B	A	B	A	A	B	A	A	A	A	A	Polymorphism
KGH12_016	B	A	A	A	B	A	B	A	A	B	A	A	A	A	A	Polymorphism
KGH12_017	B	A	A	A	B	A	B	A	A	B	A	A	A	A	A	Polymorphism
KGH12_018	H	A	A	A	H	A	H	A	A	H	A	A	A	A	A	Monomorphism
KGH12_019	B	A	A	A	B	A	B	A	A	B	A	A	A	A	A	Polymorphism
KGH12_020	B	A	A	A	B	A	B	A	A	B	A	A	A	A	A	Polymorphism
KGH12_021	A	A	A	A	A	A	A	B	-	-	-	-	-	-	-	Polymorphism
KGH12_022	A	A	A	A	A	A	A	A	A	A	A	A	A	A	A	Monomorphism
KGH12_023	A	A	B	A	A	A	A	A	A	A	H	A	H	A	A	Polymorphism
KGH12_024	A	A	B	A	A	A	A	B	A	A	B	A	B	B	A	Polymorphism
KGH12_025	A	A	B	A	A	A	A	B	A	A	A	A	A	A	A	Polymorphism
KGH12_026	A	A	B	A	A	A	A	B	A	A	B	A	B	B	A	Polymorphism
KGH12_027	B	B	A	B	B	B	B	A	B	B	A	B	A	B	B	Polymorphism
KGH12_028	B	B	A	B	B	B	B	A	B	B	A	B	A	B	B	Polymorphism
	Joun	Ilpum	Giho	Hiami	Hwayeong	Dongan	Junam	Nampyeong	Odae	Saenuri	Samgwang	Sindongjin	Saeilmi	Sodami	Unbong40	Types
KJS01_001	A	B	A	B	A	A	B	A	A	A	A	A	A	B	A	Polymorphism
KJS01_002	B	A	A	B	B	A	A	A	B	B	B	B	A	A	B	Polymorphism
KJS01_003	-	-	B	A	B	B	A	B	-	B	B	B	B	A	B	Polymorphism
KJS01_004	A	A	A	B	B	B	A	B	A	B	B	A	B	A	B	Polymorphism
KJS01_005	-	-	-	-	-	-	-	-	-	-	-	-	-	-	-	No amplication
KJS01_006	B	B	A	A	A	A	B	A	B	A	A	B	A	A	A	Polymorphism
KJS01_007	B	B	B	B	B	B	B	B	B	B	B	B	B	B	B	Monomorphism
KJS01_008	B	B	B	B	B	B	B	B	B	B	B	B	B	B	B	Monomorphism
KJS01_009	A	B	A	A	B	B	B	B	A	B	B	B	B	B	A	Polymorphism
KJS01_010	B	A	B	B	A	A	A	A	B	A	A	A	A	A	B	Polymorphism
KJS01_011	B	B	B	B	B	B	B	B	B	B	B	B	B	B	B	Monomorphism
KJS01_012	B	B	B	B	B	B	B	B	B	B	B	B	B	B	B	Monomorphism
KJS01_013	A	B	A	A	B	B	B	B	A	B	B	B	B	B	A	Polymorphism
KJS01_014	B/H	B/H	B/H	B/H	B	B	B	B/H	B/H	B	B	B	B	B	B/H	Monomorphism
KJS01_015	A	B	A	A	B	B	B	B	A	B	B	B	B	B	A	Polymorphism
KJS01_016	B	A	B	B	A	-	A	A	B	A	-	A	A	A	B	Polymorphism
KJS01_017	A/H	A	A/H	A/H	A	A	A	A	A/H	A	A	A	A	A	A/H	Monomorphism
KJS01_018	A	B	A	A	B	-	B	B	A	B	B	B	A	B	A	Polymorphism
KJS01_019	A	B	A	A	B	-	B	B	A	B	B	B	A	B	A	Polymorphism
KJS01_020	A	B	-	A	B	-	B	B	A	B	-	B	B	B	B	Polymorphism
KJS01_021	A	A/H	A/H	A/H	A	A	A	A	A/H	A	A	A	A	A	A/H	Monomorphism
KJS01_022	A	B	B	B	-	A	A	A	A	A	A	A	-	-	B	Polymorphism
KJS01_023	B	A	-	A	B	B	-	B	B	B	B	B	B	-	A	Polymorphism
KJS01_024	A	-	A	A	B	-	B	B	B	B	B	B	-	B	A	Polymorphism
KJS01_025	A	A	A	A	B	B	B	B	B	B	B	B	B	B	A	Polymorphism
KJS01_026	A	A	A	A	B	B	A	B	A	B	B	B	B	A	A	Polymorphism
KJS01_027	A	A	A	A	A	A	A	A	A	A	A	A	A	A	A	Monomorphism
KJS01_028	B	B	B	A	B	B	B	A	B	A	B	B	A	B	A	Polymorphism
KJS02_001	B	-	A	B	A	A	B	A	B	A	A	B	B	B	A	Polymorphism
KJS02_002	B	A	-	A	B	-	A	B	A	B	B	A	-	A	B	Polymorphism
KJS02_003	A	B	-	-	A	-	B	A	B	-	A	B	B	A	A	Polymorphism
KJS02_004	B	-	B	A	B	-	-	B	A	B	B	A	-	B	B	Polymorphism
KJS02_005	A	B	A	B	A	A	B	A	B	A	A	B	B	A	A	Polymorphism
KJS02_006	B	A	B	A	B	B	A	B	A	B	B	A	A	A	B	Polymorphism
KJS02_007	B	B	B	A	A	-	-	A	B	A	A	A	A	-	B	Polymorphism
KJS02_008	A	A	A	A	A	A	A	A	A	A	A	A	A	A	A	Monomorphism
KJS02_009	A	A	-	B	B	-	A	B	A	A	-	B	B	-	A	Polymorphism
KJS02_010	-	-	-	-	A	B	B	A	B	B	A	A	-	B	B	Polymorphism
KJS02_011	B/H	A	-	A	A	A	-	A	A	-	B	A	A	-	A	Polymorphism
KJS02_012	A	B/H	A	-	B/H	B/H	-	B/H	B/H	B/H	-	B/H	-	B/H	B/H	Monomorphism
KJS02_013	B	B	B	B	B	B	B	B	B	B	B	B	B	B	B	Monomorphism
KJS02_014	B	-	B	A	A	A	A	A	A	A	B	A	A	A	A	Polymorphism
KJS02_015	B	A	A	A	A	-	A	A	A	A	B	A	B	A	A	Polymorphism
KJS02_016	B	B	A	B	B	B	B	B	B	A	B	B	B	B	B	Polymorphism
KJS02_017	-	B	A	B	-	-	B	B	A	B	B	B	B	-	B	Polymorphism
KJS02_018	A	B	-	B	B	B	B	B	A	B	B	B	B	B	B	Polymorphism
KJS02_019	B	B	B	B	B	B	B	B	B	B	B	B	B	B	B	Monomorphism
KJS02_020	B	A	-	A	A	-	A	A	B	A	A	A	A	-	A	Polymorphism
KJS02_021	B	A	-	A	A	A	A	A	B	-	-	A	A	A	A	Polymorphism
KJS02_022	A	B	A	B	-	-	B	B	A	-	-	B	B	-	B	Polymorphism
KJS02_023	B	A	-	A	-	-	-	A	A	-	-	B	A	-	A	Polymorphism
KJS02_024	A	A	A	A	A	A	A	A	A	A	A	A	A	A	A	Monomorphism
KJS02_025	A	A	A	A	A	A	A	A	A	A	A	A	A	A	A	Monomorphism
KJS02_026	B	B	B	B	B	B	B	B	B	B	B	B	B	B	B	Monomorphism
KJS02_027	A	-	A	A	-	-	A	A	A	-	-	B	B	-	B	Polymorphism
KJS02_028	B	A	B	A	B	B	A	B	A	B	B	B	B	A	B	Polymorphism
KJS02_029	A	B	A	B	A	-	B	A	B	A	-	A	A	B	A	Polymorphism
KJS02_030	B	B	B	B	B	B	B	B	B	B	B	B	B	B	B	Monomorphism
KJS02_031	B	B	B	B	B	-	B	A	B	B	-	B	A	-	A	Polymorphism
KJS02_032	A	A	A	A	A	A	A	A	A	A	A	A	A	A	A	Monomorphism
KJS02_033	A	A/H	A	A	A/H	-	A/H	A	A	-	-	A/H	A	-	A	Monomorphism
KJS02_034	B	A	B	B	A	B	A	B	A	A	B	A	B	B	B	Polymorphism
KJS02_035	A	B	-	A	B	A	B	A	A	-	A	-	-	A	A	Polymorphism
KJS02_036	A	B	-	-	B	B	-	B	A	B	A	-	B	A	B	Polymorphism
KJS03_001	B	B	B	B	B	B	B	B	B	B	B	B	B	B	B	Monomorphism
KJS03_002	A	A	A	A	A	A	A	A	A	A	A	A	A	A	A	Monomorphism
KJS03_003	B	-	B	-	-	-	B	B	B	A	-	-	B	B	B	Polymorphism
KJS03_004	B	-	-	-	-	-	-	B	B	B	B	B	-	-	B	Monomorphism
KJS03_005	-	-	-	B	B	-	A	A	B	-	-	-	A	-	B	Polymorphism
KJS03_006	A	-	-	A	B	-	A	B	B	-	A	-	-	-	B	Polymorphism
KJS03_007	B	-	-	-	A	A	-	A	B	-	-	B	-	-	B	Polymorphism
KJS03_008	A	A	A	A	A	A	A	A	A	A	A	A	A	A	A	Monomorphism
KJS03_009	B	B	B	B	-	B	A	B	B	B	A	B	B	B	B	Polymorphism
KJS03_010	B	B	B	B	B	-	A	B	B	B	-	B	-	B	B	Polymorphism
KJS03_011	B	-	B	-	B	-	A	B	B	B	B	B	B	B	B	Polymorphism
KJS03_012	-	A	A	A	-	A	B	A	A	A	-	-	-	-	A	Polymorphism
KJS03_013	B	B	B	B	B	B	B	B	A	B	B	-	B	-	B	Polymorphism
KJS03_014	B/H	-	B/H	-	B/H	B/H	B/H	B/H	B/H	B/H	B/H	-	-	-	B/H	Monomorphism
KJS03_015	B	-	-	B	B	B	B	B	B	B	B	B	B	-	B	Monomorphism
KJS03_016	A	B	B	-	-	-	B	A	B	B	B	A	B	B	B	Polymorphism
KJS03_017	B	B	B	B	B	B	B	B	B	B	B	B	B	B	B	Monomorphism
KJS03_018	B	-	A	A	A	-	-	A	B	A	-	-	A	A	B	Polymorphism
KJS03_019	A	A	-	-	A/H	-	A/H	A/H	A	A	-	-	A/H	-	A	Monomorphism
KJS03_020	B	-	-	-	-	-	-	A	A	A	A	-	B	-	-	Polymorphism
KJS03_021	A	A	A	A	A	A	A	A	A	A	A	A	A	A	A	Monomorphism
KJS03_022	-	-	-	A	B	-	B	B	A	B	B	-	-	-	A	Polymorphism
KJS03_023	B	B	-	B	A	-	A	A	B	A	A	B	-	A	B	Polymorphism
KJS03_024	B	B	-	A	-	A	-	A	B	-	A	B	-	-	B	Polymorphism
KJS03_025	B	B	B	B	B	B	B	B	B	B	B	B	B	B	B	Monomorphism
KJS03_026	B	B	A	A	A	B	B	B	B	A	-	B	-	A	-	Polymorphism
KJS03_027	B	B	B	B	A	-	A	A	B	B	B	B	B	A	B	Polymorphism
KJS03_028	B	-	-	-	B	A	B	A	A	B	B	B	B	B	A	Polymorphism
KJS03_029	A	A	A	A	A	B	A	B	B	A	A	A	A	A	B	Polymorphism
KJS03_030	A	A	A	A	A	B	A	B	B	-	A	A	A	A	B	Polymorphism
KJS03_031	B	A	A	A	A	B	A	B	B	A	A	A	A	A	B	Polymorphism
KJS03_032	B	B	B	A	B	A	B	A	A	B	B	B	B	B	B	Polymorphism
KJS03_033	H	-	H	H	H	H	H	H	H	H	H	H	H	H	H	Monomorphism
KJS03_034	A	A	A	B	A	B	A	B	B	A	A	A	A	A	A	Polymorphism
KJS04_001	A	A	B	B	B	A	B	A	A	A	A	B	A	B	B	Polymorphism
KJS04_002	A	A	B	B	B	A	B	A	A	A	A	B	A	B	B	Polymorphism
KJS04_003	-	-	B	B	B	-	B	-	-	-	-	-	-	B	-	Monomorphism
KJS04_004	A	A	A	B	B	B	B	B	B	B	B	A	B	A	B	Polymorphism
KJS04_005	B	A	-	A	A	A	A	A	A	-	A	B	A	B	A	Polymorphism
KJS04_006	A	B	A	B	-	B	-	B	B	A	B	-	-	A	B	Polymorphism
KJS04_007	-	-	-	-	-	-	-	-	-	-	-	-	-	-	-	No amplication
KJS04_008	B	B	-	A	A	A	A	A	A	B	A	A	A	A	B	Polymorphism
KJS04_009	B	B	-	-	-	-	-	-	-	B	-	-	-	-	B	Monomorphism
KJS04_010	B	B	B	B	B	B	B	B	B	B	B	B	B	B	B	Monomorphism
KJS04_011	B	B	B	A	A	A	A	A	B	A	A	A	A	B	B	Polymorphism
KJS04_012	B	-	-	A	A	A	A	A	B	A	A	B	A	B	B	Polymorphism
KJS04_013	B	-	-	-	B	B	B	B	B	A	B	A	B	B	A	Polymorphism
KJS04_014	B	-	A	A	A	A	A	A	B	B	A	B	A	A	B	Polymorphism
KJS04_015	B	B	B	B	B	B	B	B	B	B	B	B	B	B	B	Monomorphism
KJS04_016	A	B	A	A	A	B	A	A	B	B	A	B	A	B	B	Polymorphism
KJS04_017	A	B	A	A	A	B	A	A	B	B	A	B	A	B	B	Polymorphism
KJS04_018	A	A	A	A	A	A	A	A	A	A	A	A	A	A	A	Monomorphism
KJS04_019	B	A	B	A	A	B	A	A	A	B	B	-	B	A	A	Polymorphism
KJS04_020	A	A	-	A	A	-	A	A	A	-	-	A	-	A	A	Monomorphism
KJS04_021	B	-	A	A	A	-	A	A	B	A	B	A	-	A	A	Polymorphism
KJS04_022	A	B	B	B	B	-	-	B	A	B	B	B	A	B	B	Polymorphism
KJS04_023	A	B	B	B	B	B	B	B	A	B	B	B	A	B	B	Polymorphism
KJS04_024	-	-	-	-	-	-	-	-	-	-	-	-	-	-	-	No amplication
KJS04_025	A	B	-	A	B	-	B	A	A	B	-	B	A	-	B	Polymorphism
KJS04_026	A	A	A	A	A	A	A	A	A	A	A	A	A	A	A	Monomorphism
KJS04_027	B	B	B	A	B	A	-	A	B	-	B	-	A	-	B	Polymorphism
KJS04_028	B	B	-	A	B	B	B	A	B	A	B	B	-	B	B	Polymorphism
KJS04_029	B	B	B	B	B	B	B	B	B	B	B	B	B	B	B	Monomorphism
KJS04_030	A	B	-	-	A	A	-	A	A	B	A	A	A	A	A	Polymorphism
KJS04_031	A	B	A	A	B	A	B	B	A	A	B	B	B	A	B	Polymorphism
KJS04_032	A	-	A	A	H	A	H	A	A	A	H	H	A	-	H	Monomorphism
KJS04_033	B	-	B	B	-	B	-	B	B	-	-	-	B	-	-	Monomorphism
KJS04_034	A	-	-	B	A	A	A	A	B	A	-	A	-	-	A	Polymorphism
KJS04_035	A	B	-	A	B	A	B	A	B	B	B	B	A	-	B	Polymorphism
KJS04_036	A	-	B	A	B	A	B	A	B	B	-	B	-	B	B	Polymorphism
KJS05_001	A	-	A	-	A	A	-	A	A	B	A	A	A	A	A	Polymorphism
KJS05_002	A	A	A	B	A	B	A	B	A	B	A	A	A	A	A	Polymorphism
KJS05_003	A	A	A	A	A	A	A	A	A	A	A	A	-	A	A	Monomorphism
KJS05_004	A	A	A	A	A	A	A	A	A	A	A	A	A	A	A	Monomorphism
KJS05_005	A	H	A	A	A	-	A	A	H	A	A	A	A	-	A	Monomorphism
KJS05_006	B	B	B	B	B	B	B	B	B	B	B	B	B	B	B	Monomorphism
KJS05_007	B	A	B	B	B	A	B	B	A	B	B	B	B	B	A	Polymorphism
KJS05_008	B	A	B	B	B	-	B	B	A	B	B	B	B	B	A	Polymorphism
KJS05_009	A	A	A	A	A	A	A	A	A	A	A	A	A	A	A	Monomorphism
KJS05_010	-	-	-	H	B	-	B	B	-	B	B	B	B	B	B	Monomorphism
KJS05_011	A	A	A	A	A	A	A	A	A	A	A	A	A	A	A	Monomorphism
KJS05_012	A	-	A	A	A	H	A	A	H	A	A	A	A	A	A	Monomorphism
KJS05_013	A	A	A	A	A	-	A	A	A	A	A	A	A	-	A	Monomorphism
KJS05_014	A	A	A	A	A	A	A	A	A	A	A	A	A	A	A	Monomorphism
KJS05_015	B	-	B	B	B	-	B	B	A	B	B	B	B	B	B	Polymorphism
KJS05_016	A	B	A	A	A	B	A	A	B	A	A	-	A	A	B	Polymorphism
KJS05_017	B	B	B	B	B	B	B	B	B	B	B	B	B	B	B	Monomorphism
KJS05_018	B	A	-	B	B	A	B	B	A	B	-	B	B	B	A	Polymorphism
KJS05_019	B	A	B	B	B	A	B	B	A	B	B	B	B	B	B	Polymorphism
KJS05_020	B	B	B	B	B	B	B	B	B	B	B	B	B	B	B	Monomorphism
KJS05_021	-	-	-	-	-	-	-	-	-	-	-	-	-	-	-	No amplication
KJS05_022	B	A	B	B	B	A	B	B	A	B	B	B	-	-	A	Polymorphism
KJS05_023	B	B	B	B	B	B	B	B	B	B	B	B	B	B	B	Monomorphism
KJS05_024	A	A	A	A	A	A	A	A	A	A	A	A	A	A	A	Monomorphism
KJS05_025	A	A	A	A	A	A	A	A	A	A	A	A	A	A	A	Monomorphism
KJS05_026	-	-	-	-	-	-	-	-	-	-	-	-	-	-	-	No amplication
KJS05_027	H	H	H	A	A	A	A	H	H	A	A	A	A	H	H	Monomorphism
KJS05_028	B	-	B	B	B	B	B	A	B	B	B	B	B	B	B	Polymorphism
KJS05_029	A	-	A	B	B	B	B	A	A	A	-	-	A	-	B	Polymorphism
KJS05_030	A	A	A	B	-	A	A	A	B	A	B	-	A	-	A	Polymorphism
KJS05_031	B	B	B	A	B	B	B	B	A	B	A	B	B	B	B	Polymorphism
KJS05_032	A	A	A	B	A	-	A	A	B	-	B	A	B	-	A	Polymorphism
KJS05_033	B	B	B	A	B	B	B	A	A	B	A	B	-	-	B	Polymorphism
KJS05_034	B	B	B	B	B	B	B	B	B	B	B	B	B	B	B	Monomorphism
KJS06_001	B	A	A	B	B	A	A	B	B	A	B	B	B	B	B	Polymorphism
KJS06_002	-	-	-	-	-	-	-	-	-	-	-	-	-	-	-	No amplication
KJS06_003	A	B	B	A	A	A	B	A	A	A	A	A	A	B	A	Polymorphism
KJS06_004	A	A	A	A	A	A	A	A	A	A	A	A	A	A	A	Monomorphism
KJS06_005	B	B	B	B	B	B	B	B	B	B	B	B	B	B	B	Monomorphism
KJS06_006	B	-	A	A	A	A	B	A	B	A	A	B	A	A	A	Polymorphism
KJS06_007	-	-	-	A	A	A	-	A	-	-	A	-	-	-	A	Monomorphism
KJS06_008	B	B	A	A	-	-	B	A	B	B	A	B	-	A	B	Polymorphism
KJS06_009	A	A	A	B	A	A	A	B	A	B	A	A	A	B	A	Polymorphism
KJS06_010	A	A	A	B	A	A	A	B	B	B	A	A	A	B	A	Polymorphism
KJS06_011	A	A	A	B	A	A	A	B	B	A	A	A	A	B	A	Polymorphism
KJS06_012	A	A	A	B	A	B	A	B	-	-	A	A	-	A	B	Polymorphism
KJS06_013	B/H	A	B/H	B/H	B	B/H	-	B/H	A	B/H	B	B	B/H	-	B	Polymorphism
KJS06_014	-	-	-	A	-	-	A	-	-	-	-	-	-	-	-	Monomorphism
KJS06_015	B	B	B	B	A	B	B	A	B	B	A	A	B	B	B	Polymorphism
KJS06_016	H	H	A	A	-	-	A	A	H	A	A	A	A	H	H	Monomorphism
KJS06_017	B	B	B	B	A	B	B	A	B	A	A	A	B	B	B	Polymorphism
KJS06_018	B	B	H	H	H	H	H	H	B	H	-	H	H	B	B	Monomorphism
KJS06_019	B	B	A	A	A	A	A	A	B	A	A	A	A	-	B	Polymorphism
KJS06_020	B	B	A	A	A	A	A	A	B	A	A	A	-	-	B	Polymorphism
KJS06_021	-	-	-	-	-	-	-	-	-	-	-	-	-	-	-	No amplication
KJS06_022	B	B	B	B	B	B	B	B	B	B	B	B	B	B	B	Monomorphism
KJS06_023	-	-	-	-	A	A	A	A	-	-	-	-	-	-	-	Monomorphism
KJS06_024	B	B	B	B	-	B	B	B	B	B	B	B	-	-	B	Monomorphism
KJS07_001	B	B	B	B	B	-	B	A	B	B	A	B	A	A	B	Polymorphism
KJS07_002	B	B	B	B	B	B	B	B	B	B	B	B	B	B	B	Monomorphism
KJS07_003	B	-	A	A	A	A	A	B	A	A	A	-	B	A	A	Polymorphism
KJS07_004	B	B	B	B	B	B	B	B	B	B	B	B	B	B	B	Monomorphism
KJS07_005	-	A	-	-	-	A	A	-	A	-	-	-	-	A	A	Monomorphism
KJS07_006	-	-	-	A	-	A	-	-	A	-	-	-	-	A	A	Monomorphism
KJS07_007	A	-	A	B	A	-	B	A	B	-	B	-	A	-	B	Polymorphism
KJS07_008	B	B	B	B	B	B	B	B	B	B	B	B	B	B	B	Monomorphism
KJS07_009	A	A	A	A	A	A	-	-	A	A	A	A	A	A	A	Monomorphism
KJS07_010	A	-	B	B	B	B	B	A	B	B	B	B	A	B	B	Polymorphism
KJS07_011	H	-	-	-	-	-	-	A	B	B	B	-	-	-	B	Polymorphism
KJS07_012	A	B	-	B	B	-	-	A	B	B	B	B	-	-	-	Polymorphism
KJS07_013	A	B	-	A	-	A	A	A	A	B	A	-	A	-	A	Polymorphism
KJS07_014	B	A	-	-	A	-	B	B	B	-	-	A	-	-	B	Polymorphism
KJS07_015	A	-	-	-	B	B	B	A	B	B	B	B	A	B	B	Polymorphism
KJS07_016	A	A	A	A	A	A	A	A	A	A	A	A	A	A	A	Monomorphism
KJS07_017	A	A	-	A	A	A	A	A	A	A	A	A	A	A	A	Monomorphism
KJS07_018	B	A	A	A	A	A	-	B	A	A	A	A	B	A	A	Polymorphism
KJS07_019	B	A	A	A	A	A	A	B	A	A	A	-	B	A	A	Polymorphism
KJS07_020	B	A/H	A/H	B	A/H	B	B	B	B	-	B	A/H	B	-	B	Monomorphism
KJS07_021	A	A	A	A	A	B	B	-	B	A	B	-	A	-	B	Polymorphism
KJS07_022	B	-	A	A	A	A	A	B	A	A	-	A	B	-	A	Polymorphism
KJS07_023	A	A	A	-	A	-	-	A	A	A	-	-	A	A	A	Monomorphism
KJS07_024	B	B	B	B	B	B	B	B	B	B	B	B	B	B	B	Monomorphism
KJS07_025	A	-	H	H	H	-	H	A	H	-	H	H	-	-	H	Monomorphism
KJS07_026	B/H	-	B/H	B/H	B/H	B/H	-	B/H	B/H	B/H	-	-	B/H	-	B/H	Monomorphism
KJS07_027	A	-	-	-	B	-	-	-	A	-	-	-	A	-	-	Polymorphism
KJS07_028	B	A/H	-	-	A/H	-	A/H	A/H	B	A/H	B	A/H	B	A/H	B	Monomorphism
KJS07_029	-	-	-	-	-	B	A	A	B	-	-	-	A	B	B	Polymorphism
KJS07_030	-	-	-	-	-	-	-	-	-	-	-	-	-	-	-	No amplication
KJS08_001	A	A	A	-	A	A	A	B	B	-	A	-	A	A	A	Polymorphism
KJS08_002	B	B	B	B	B	B	B	B	B	B	B	B	B	B	B	Monomorphism
KJS08_003	A	B	B	A	B	B	B	B	B	B	B	B	B	B	B	Polymorphism
KJS08_004	A	A	A	A	A	A	A	A	A	A	A	A	A	A	A	Monomorphism
KJS08_005	A	A	A	A	A	A	A	A	A	A	A	A	A	A	A	Monomorphism
KJS08_006	A	B	B	A	B	B	B	B	B	B	B	B	B	B	B	Polymorphism
KJS08_007	A	-	A	A	-	A	A	A	A	A	A	-	A	-	A	Monomorphism
KJS08_008	B	B	B	-	B	-	B	B	B	B	B	B	-	-	B	Monomorphism
KJS08_009	A	A	-	A	A	-	A	A	A	A	A	A	A	-	A	Monomorphism
KJS08_010	A	A	A	A	A	A	A	A	A	A	A	A	A	A	A	Monomorphism
KJS08_011	A	A	A	A	A	A	A	A	A	-	A	A	A	-	A	Monomorphism
KJS08_012	B	B	B	B	B	B	B	B	B	B	B	B	B	B	B	Monomorphism
KJS08_013	B	B	B	B	B	B	B	B	B	B	B	B	B	B	B	Monomorphism
KJS10_001	-	-	-	A	-	B	-	B	B	B	B	-	-	-	B	Polymorphism
KJS10_002	A	A	A	B	A	A	A	A	A	A	A	A	A	A	A	Polymorphism
KJS10_003	B	-	-	A	B	B	B	B	B	B	B	B	B	-	B	Polymorphism
KJS10_004	A	A	A	A	A	A	A	A	A	A	A	A	A	A	A	Monomorphism
KJS10_005	B	-	B	-	B	B	-	B	B	-	-	B	B	B	B	Monomorphism
KJS10_006	A	A	-	B	A	-	A	A	A	A	A	A	-	A	A	Polymorphism
KJS10_007	B	-	B	A	-	-	-	B	B	-	-	-	B	B	B	Polymorphism
KJS10_008	A	-	-	B	A	-	-	A	A	-	-	-	-	-	A	Polymorphism
KJS10_009	-	-	-	-	A	-	-	A	A	A	A	-	-	-	A	Monomorphism
KJS10_010	A	A	-	H	A	A	A	A	A	-	-	-	-	-	A	Monomorphism
KJS10_011	A	A	-	B	A	-	-	A	A	A	A	-	-	-	A	Polymorphism
KJS10_012	A	-	-	B	A	A	A	A	A	-	A	A	-	-	A	Polymorphism
KJS10_013	B	B	B	-	B	-	-	B	B	B	B	B	-	B	B	Monomorphism
KJS10_014	B	B	B	A	B	B	-	-	B	B	B	B	B	B	B	Polymorphism
KJS10_015	B	B	B	A	B	B	B	B	B	B	-	B	B	-	B	Polymorphism
KJS10_016	A	-	-	B	A	-	-	A	A	-	-	A	A	-	A	Polymorphism
KJS10_017	A	-	B	B	-	B	B	B	B	B	B	B	B	-	B	Polymorphism
KJS10_018	A	A	A	A	A	A	A	A	A	A	A	A	A	A	A	Monomorphism
KJS10_019	-	-	-	B	-	-	A	A	A	-	-	-	-	-	A	Polymorphism
KJS10_020	B	B	B	B	B	B	B	B	B	B	B	B	B	B	B	Monomorphism
KJS10_021	B	-	A	A	-	-	-	A	A	A	-	-	-	-	A	Polymorphism
KJS11_001	B	A	-	B	B	B	A	-	A	B	-	B	B	A	B	Polymorphism
KJS11_002	A	A	A	A	A	A	A	A	A	A	A	A	A	A	A	Monomorphism
KJS11_003	-	A	-	-	A	A	-	A	B	A	-	A	B	-	A	Polymorphism
KJS11_004	A	-	-	-	B	-	-	B	A	B	B	B	-	-	B	Polymorphism
KJS11_005	A	B	B	B	B	B	B	B	A	-	-	B	A	-	B	Polymorphism
KJS11_006	-	-	-	-	-	-	-	-	-	-	-	-	-	-	-	No amplication
KJS11_007	A	B	B	B	B	A	B	B	B	B	B	B	B	B	B	Polymorphism
KJS11_008	A	A	A	A	A	A	A	A	A	A	A	A	A	A	A	Monomorphism
KJS11_009	A	B	B	B	B	A	B	B	B	B	B	B	-	B	B	Polymorphism
KJS11_010	A	B	B	A	A	B	A	B	B	A	B	A	B	A	A	Polymorphism
KJS11_011	A	A	-	-	A	-	-	A	A	-	-	-	A	-	A	Monomorphism
KJS11_012	A	B	-	-	A	A	-	B	B	A	A	-	A	-	B	Polymorphism
KJS11_013	B	A	B	B	B	B	B	A	A	B	B	-	B	B	A	Polymorphism
KJS11_014	A	-	B	A	A	-	A	A	B	-	-	A	-	-	B	Polymorphism
KJS11_015	A	-	-	-	-	-	A	A	-	-	-	-	-	-	-	Monomorphism
KJS11_016	B	B	B	-	-	-	A	A	B	-	-	-	A	-	B	Polymorphism
KJS11_017	B	B	B	B	B	B	B	B	B	B	B	B	B	B	B	Monomorphism
KJS11_018	-	-	-	-	A	-	-	-	A	A	A	-	-	A	A	Monomorphism
KJS11_019	B	B	B	B	A	B	A	B	A	A	A	A	A	A	A	Polymorphism
KJS12_001	-	-	-	-	-	-	B	B	A	A	B	-	-	-	B	Polymorphism
KJS12_002	B	B	B	A	B	A	B	B	A	A	B	B	A	A	B	Polymorphism
KJS12_003	A	-	-	B	A	-	A	A	A	-	A	-	-	-	A	Polymorphism
KJS12_004	B/H	B/H	B/H	B/H	A	-	B/H	A	B/H	A	A	A	B/H	A	B/H	Monomorphism
KJS12_005	B	B	-	B	A	B	B	A	B	A	A	A	B	A	B	Polymorphism
KJS12_006	A	A	A	A	B	A	A	B	A	B	B	B	A	A	A	Polymorphism
KJS12_007	H	-	A	H	A	-	H	A	H	A	A	A	H	-	H	Monomorphism
KJS12_008	B	B	A	A	A	B	-	B	B	B	B	A	A	B	B	Polymorphism
KJS12_009	B	B	A	A	A	A	B	B	B	A	A	A	A	A	B	Polymorphism
