# Supplementary material for: Development of 454 New Kompetitive Allele-Specific PCR (KASP) Markers for Temperate japonica Rice Varieties
Source: Plants (Basel). 2020 Nov 10;9(11):1531. doi: 10.3390/plants9111531 (PMC7698039; doi:10.3390/plants9111531)
Supplement: Supplementary file 1 [file plants-09-01531-s001.zip › Table_S4_marker_density.xlsx]

## Sheet: Sheet1
Table S4. Density of 1,225 KASP markers within each chromosome.
Chr.	No. of KASP markers	Chr. size (Mbp)	Marker density (SNP/Mbp)
1	143	43.2	3.3
2	111	35.9	3.1
3	80	36.4	2.2
4	107	35.5	3
5	79	29.9	2.6
6	95	31.2	3
7	98	29.7	3.3
8	104	28.4	3.7
9	83	23	3.6
10	83	23.2	3.6
11	158	29	5.4
12	84	27.5	3.1
Total	1225	372.9
Average	102.1	31.1	3.3
